# Supplementary material for: BUSZ: compressed BUS files
Source: Bioinformatics. 2023 May 2;39(5):btad295. doi: 10.1093/bioinformatics/btad295 (PMC10185401; doi:10.1093/bioinformatics/btad295)
Supplement: btad295_Supplementary_Data [file btad295_supplementary_data.zip]

Archive with 2 entries (2 files):
- Compressing_BUS_files_supplementary_material.pdf
- supplementary_data.csv
