# Supplementary material for: BUSZ: compressed BUS files
Source: Bioinformatics. 2023 May 2;39(5):btad295. doi: 10.1093/bioinformatics/btad295 (PMC10185401; doi:10.1093/bioinformatics/btad295)
Supplement: btad295_Supplementary_Data [file btad295_supplementary_data.zip › supplementary_data.csv]

full_size	compressed	compression_t	decompression_t	res_type	sample_id	tissue	ratio
10566779377	1383997045	51.69	46.44	bus	GSM4213835	lung	7.634972498803276
9029470673	1227427529	46.82	25.55	bus	GSM4213836	lung	7.356418574346641
8151007441	960554597	33.31	23.43	bus	GSM4080085	lung	8.48573050033511
7975082801	960421517	34.12	23	bus	GSM4213831	lung	8.303731913369866
7867318993	869240565	35.33	20.63	bus	ERS3861774	liver	9.050795958883949
6819876849	804946009	37.31	26.3	bus	GSM4080086	lung	8.472464951372906
6558625713	823773473	36.45	24.53	bus	ERS3861788	liver	7.961685982816298
6307464433	731089757	30.29	21.34	bus	GSM3735994	prostate	8.627482976758488
6250754513	714041153	29.81	21.45	bus	ERS3861844	liver	8.75405358183886
6207672785	713032457	29.19	20.15	bus	ERS3861798	liver	8.706017130157091
6104657073	712505657	29.96	23.5	bus	ERS3861790	liver	8.567871725683716
6002901585	689524065	28.43	19.25	bus	ERS3861807	liver	8.705862332738162
5936538289	683828661	28.68	19.27	bus	ERS3861810	liver	8.681324178952481
5877956209	694715129	30.53	20.33	bus	ERS3861787	liver	8.460958979633794
5821082161	671700793	27.74	21.45	bus	ERS3861808	liver	8.66618324954099
5781539793	673563985	28.59	19.14	bus	ERS3861821	liver	8.5835049405143
5759692849	672838161	27.79	19.48	bus	GSM3439920	lung	8.560294559452016
5759513937	669995805	28.91	24.66	bus	ERS3861792	liver	8.596343281582188
5698326961	655277889	22.54	15.82	bus	ERS3861796	liver	8.696046450912675
5680479889	663910365	29.09	25	bus	ERS3861820	liver	8.556094600210075
5584262065	649181657	22.42	19.03	bus	ERS3861842	liver	8.602002235870321
5544020465	651886093	28.61	24.38	bus	GSM2905293	brain	8.50458465755305
5542860689	620371805	21.13	15.2	bus	ERS3861778	liver	8.934739851692648
5431232209	648049825	27.34	18.78	bus	GSM2905291	brain	8.380886776722763
5367571953	623885793	27.2	17.61	bus	ERX2756733	placenta	8.603452768478093
5176002257	587547169	25.28	17.76	bus	ERS3861838	liver	8.809509312774852
5162679377	582697389	20.48	13.94	bus	ERS3861839	liver	8.859966552896292
5157215185	611009981	21.84	14.29	bus	ERS3861849	liver	8.440476171206768
5125925233	615960429	21.22	14.27	bus	GSM3516948	mammary	8.321841780196566
4956475505	568268053	24.56	17.12	bus	ERX2756735	placenta	8.72207311115552
4951964273	558496485	19.44	13.06	bus	ERS3861848	liver	8.866598816642508
4846211985	547029537	19.32	13.48	bus	ERS3861850	liver	8.859141339199752
4767318769	521432697	17.1	12.33	bus	ERS3861783	liver	9.142730780843227
4551396849	536562017	19.2	12.78	bus	ERX2756731	placenta	8.482517779487175
4543519825	534996801	18.8	12.77	bus	ERX2756732	placenta	8.49261120161352
4526652689	534924785	21.88	15.08	bus	GSM2928383	testis	8.462222757167627
4511279473	526865345	18.87	16.96	bus	ERS3861825	liver	8.562490427226713
4506158865	558008953	20.21	13.09	bus	CRX118016	blood	8.075423952919982
4461736017	536477045	23.22	15.62	bus	GSM4475048	lung	8.316732390665475
4399376625	518786273	18.36	12.62	bus	ERS3861817	skin	8.480133060498307
4333245649	500334321	19.49	13.85	bus	ERS3861846	liver	8.66070038996985
4302888945	507336437	18.49	11.97	bus	GSM4486714	testis	8.48133236880047
4299496849	520207869	19.11	13.21	bus	GSM3755698	peritoneal	8.264959269579984
4279350449	532923845	19.53	15.03	bus	GSM2894835	lung	8.029947410215806
4223108881	512463377	17.49	14.32	bus	GSM3439921	lung	8.240801334375158
4215778225	510200513	22.81	16.7	bus	ERS3861800	liver	8.262983116600669
4201760529	485050993	20.89	22.17	bus	GSM4486716	testis	8.66251299273188
4196488945	505388973	22.65	16.54	bus	ERS3861819	liver	8.303483394363651
4160762033	493867189	18.07	11.96	bus	ERS3861822	liver	8.424860216822381
4149829873	506811813	18.38	12.13	bus	GSM2928382	testis	8.188108024624912
4134445809	500967245	18.2	12.35	bus	CRX102288	blood	8.252926414380644
4120858353	484170309	17.56	12.25	bus	ERS3861806	liver	8.511175254656106
4101108401	472096377	20.53	14.23	bus	ERX275672	blood	8.687015196051801
4070549329	486160313	17.51	11.67	bus	ERS3861818	liver	8.372854015749327
4066335057	490085849	20.94	13.66	bus	GSM3529821	blood	8.29718928897292
4037383793	506661613	18.78	14.01	bus	GSM2894834	lung	7.9686001256227
4030893809	474938401	21.01	13.84	bus	ERS3861805	liver	8.487192866512387
4024343953	503241441	21.32	18.03	bus	ERS3861843	liver	7.996845301537875
4017137873	498008189	21.41	14.62	bus	GSM2928384	testis	8.066409271434692
3990020241	480881629	21.57	14.06	bus	ERS3861794	skin	8.297302288917342
3935437585	498492585	18.54	11.64	bus	GSM3711757	adipose	7.894676276879825
3935224817	469287005	16.63	11.17	bus	ERS3861803	skin	8.38553971252624
3910399921	467395457	16.81	11.56	bus	ERS3861816	skin	8.366362707286648
3863223537	443779653	19.07	13.41	bus	ERS3861789	liver	8.705274139731683
3851097297	479919777	21.67	13.99	bus	GSM2928381	testis	8.024460506865088
3838782097	451584601	19.66	12.98	bus	ERS3861809	liver	8.500693089399654
3820410353	466282981	17.27	12.22	bus	CRX118012	blood	8.193330034921432
3810376753	451161109	16.1	10.89	bus	ERS3861804	liver	8.4457119130807
3785156305	457388145	17.11	10.93	bus	CRX102286	blood	8.27558900766875
3762094673	436437205	15.06	10.5	bus	GSM3396176	bone_marrow	8.620013669549552
3754107377	459092581	20.09	16.2	bus	GSM3535276	lymph_node	8.177233813760976
3725650033	437452813	22.07	15.44	bus	SRX4733411	placenta	8.516690080125281
3638803665	420430469	22.03	16.06	bus	ERS3861840	liver	8.654947567560809
3629613809	450093713	20.1	16.11	bus	GSM3723359	bladder	8.064129100599102
3614560753	426606081	18.4	12.85	bus	ERS3861801	skin	8.472829886829485
3568886993	418645333	21.47	12.2	bus	ERS3861847	liver	8.524846001328767
3551645073	414502817	21.29	14.13	bus	GSM4769386	lung	8.56844616571086
3541157649	465834973	27.98	20.22	bus	GSM4769388	lung	7.60174279357939
3536736977	438083925	22.81	12.22	bus	GSM3439922	lung	8.073195055034262
3512355345	424611933	21.61	15.71	bus	GSM3735993	prostate	8.271918596786115
3506543857	415227805	20.11	13.54	bus	ERS3861802	skin	8.444867648013119
3498087377	414211193	19.18	12.99	bus	ERX2756740	placenta	8.445178295797525
3486603697	419305465	18.85	13.42	bus	CRX102294	blood	8.315187823750401
3475484785	403565817	18.94	13.29	bus	ERX2756741	placenta	8.611940453321397
3467573105	467639273	21.41	13.64	bus	GSM3178783	liver	7.415059652186227
3459930545	411738913	18.45	13.61	bus	GSM3377672	kidney	8.403214842605854
3437914577	419472817	19.32	12.58	bus	GSM3309836	blood	8.195798244061187
3411980433	401612857	18.42	11.43	bus	GSM3396168	bone_marrow	8.495695228701306
3392497905	404398721	20.01	13.69	bus	GSM3396161	bone_marrow	8.388992666967411
3379639793	404719729	18.14	12.13	bus	ERS3861797	liver	8.350568432506536
3365106225	408921597	17.92	12.01	bus	CRX102287	blood	8.229221077310818
3363411153	395323277	21.05	15.83	bus	GSM4080087	lung	8.508001801776018
3363411153	395323309	18.38	12.98	bus	GSM3439987	lung	8.508001113083873
3324083729	400609905	18.8	12.58	bus	GSM3587011	colon	8.29755751795503
3274637489	409529561	19.03	13.14	bus	CRX118014	blood	7.996095522393803
3255944017	417122045	21.43	15.37	bus	ERX2756714	decidua	7.805734690910427
3250575249	404916817	18.86	14.57	bus	GSM3723358	bladder	8.027760548656095
3226172081	390981545	18.28	13.62	bus	CRX118013	blood	8.251468956162624
3225817649	383118097	17.78	12.17	bus	ERS3861829	kidney	8.419904134677303
3212847313	376663801	13.71	11.47	bus	ERS3861799	liver	8.52974802587945
3208597105	407420077	18.81	11.87	bus	GSM3755693	peritoneal	7.8754025295616445
3175181745	376392829	13.64	10.3	bus	ERS3861786	liver	8.435818911417146
3174620305	374628537	13.84	11.49	bus	GSM3439989	lung	8.474048267711117
3174620305	374628585	20.55	14.12	bus	GSM4080089	lung	8.474047181957564
3169320849	376034717	16.95	11.73	bus	ERS3861827	skin	8.428266608691878
3138678961	374324989	16.54	11.36	bus	CRX118015	blood	8.384903635167142
3129765425	367971125	19.03	14.91	bus	GSM3273570	kidney	8.505464729059923
3125869265	361322593	18.91	13.33	bus	GSM3396183	bone_marrow	8.651186849530884
3103064945	389793761	21.41	14.02	bus	GSM3755692	peritoneal	7.960786588885398
3086175761	417827401	22.35	14.87	bus	GSM4769387	lung	7.386245501405017
3081410737	369063361	17.42	11.83	bus	GSM4142870	lung	8.349272950451454
3071010577	368180369	13.61	9.48	bus	ERS3861845	liver	8.341049212756914
3054283857	370313005	12.82	8.54	bus	GSM3439926	lung	8.247843893573222
3052484689	356841309	12.83	8.65	bus	FCA7511886	placenta	8.554179720823745
3042026321	374559629	14.11	15.88	bus	GSM3755699	peritoneal	8.121607577201011
3034554737	349493313	12.09	9.8	bus	ERS3861831	yolk_sac	8.682726175650748
2979980241	348260993	15.41	10.35	bus	ERX2756727	blood	8.556744226017871
2971329873	357319909	15.07	10.39	bus	GSM3739217	bone_marrow	8.315601225007589
2965207153	377262773	20.2	15.39	bus	GSM3755691	peritoneal	7.85979260402669
2940768145	341623777	18.28	11.81	bus	ERS3861781	kidney	8.608206872556181
2929489489	354029157	18.28	16.84	bus	GSM3954955	stomach	8.274712494937246
2920449105	342980617	16.11	10.63	bus	ERS3861795	liver	8.51491005685607
2906055569	393436685	19.19	11.01	bus	GSM3178785	liver	7.386336047946317
2895166257	347689509	12.63	8.75	bus	ERX2756723	placenta	8.326872632213933
2867006769	333973177	11.95	8.6	bus	ERS3861833	yolk_sac	8.58454201248623
2862517841	365050765	14.05	9.53	bus	GSM3360833	brain	7.841424030435877
2858023377	343653093	12.32	9.1	bus	CRX102292	blood	8.316594365702391
2846595825	328072809	11.17	7.98	bus	ERS3861772	kidney	8.676719761313715
2846595825	328072801	11.16	7.87	bus	ERS3861791	liver	8.676719972894064
2845918833	342843649	15.49	11.15	bus	CRX102289	blood	8.300923296379919
2842532945	343564941	12.6	9.14	bus	GSM3755690	peritoneal	8.273640892246918
2823057073	333223173	13.27	8.68	bus	GSM3396170	bone_marrow	8.471971044462745
2800663665	339416181	12.02	8.23	bus	GSM3377671	kidney	8.251414699053491
2789237937	339133985	11.54	7.8	bus	GSM3439927	lung	8.224589868219784
2788906161	318943133	11.36	9.57	bus	ERS3861834	yolk_sac	8.744211341900877
2784008945	334531153	15.16	9.95	bus	GSM3954958	stomach	8.322121632121958
2780996113	339788129	12.55	8.16	bus	ERS3861841	liver	8.18450050384191
2779365873	335697673	14.95	9.66	bus	CRX102291	blood	8.279371876968597
2775510481	323946933	11.45	8.38	bus	ERS3861771	kidney	8.567793666995453
2768518609	348633205	15.85	9.89	bus	GSM2928380	testis	7.941064044659774
2743982353	347328069	16.01	10.07	bus	GSM3587009	ileum	7.900260871228348
2734370577	330386945	15.07	9.94	bus	GSM3535279	lymph_node	8.27626702078074
2715868689	333328769	14.94	12.36	bus	GSM3516947	mammary	8.147717633697559
2707509585	329874813	14.61	9.39	bus	GSM3535280	lymph_node	8.207688123797436
2700177201	351338425	15.84	10.15	bus	GSM4037325	lung	7.68540247483605
2690295505	309061965	10.3	7.9	bus	ERS3861779	skin	8.704712354365572
2688034385	332295069	12.32	8.73	bus	GSM3954954	stomach	8.089299648921363
2683089265	320410965	14.3	9	bus	GSM3396173	bone_marrow	8.373899641668006
2675755057	319540165	11.94	8.62	bus	GSM3587010	colon	8.37376752622006
2646775377	306110077	10.83	7.31	bus	ERS3861835	yolk_sac	8.646482346936915
2635103537	322279517	10.86	7.31	bus	GSM3302524	testis	8.176453662117162
2628628113	311528877	13.01	8.77	bus	GSM4080090	lung	8.437831312183622
2607917521	345354809	16.36	13.22	bus	ERS4228628	thymus	7.551415104226911
2599511665	310501677	16.72	10.58	bus	GSM3734294	brain	8.371973028023291
2583146129	299655453	12.9	9.05	bus	ERS3861832	yolk_sac	8.62038752553587
2554889361	290302653	14.14	9.81	bus	ERX2756738	decidua	8.80077854817262
2549662577	302942229	14.68	11.75	bus	GSM3378059	blood	8.416332663215467
2530163761	298250537	10.84	7.06	bus	ERX2756730	decidua	8.483350227798583
2525837745	295517289	13.38	9.22	bus	ERS3861823	liver	8.547174189189317
2521752881	343612433	16.34	10.58	bus	GSM4769389	lung	7.3389453896739525
2488171921	302711281	14.35	9.5	bus	GSM3587008	ileum	8.219620731610593
2468395953	273561145	11.17	8.47	bus	GSM3558027	blood	9.02319645211311
2459367281	307783269	13.48	8.92	bus	GSM3439923	lung	7.990581453600716
2451797681	287457333	12.38	8.15	bus	GSM3396174	bone_marrow	8.529257735094898
2449477713	299778181	13.64	8.64	bus	GSM2928377	testis	8.170967295982091
2448268753	289426061	12.51	9.31	bus	GSM3396163	bone_marrow	8.459047345428925
2439926545	297517505	13.18	8.96	bus	CRX102293	blood	8.200951217979593
2428257073	283354217	11.85	8.23	bus	GSM3378055	blood	8.56968743472062
2416965553	274024517	11.16	7.92	bus	ERS3861785	skin	8.820252944739247
2415755953	290058689	12.85	8.42	bus	GSM3396171	bone_marrow	8.328507452503862
2414752497	303587989	10.69	6.87	bus	GSM3526590	testis	7.9540449045894235
2395195697	285246477	12.72	8.27	bus	CRX102285	blood	8.396933494817537
2389833073	317060837	12.53	7.37	bus	GSM3178786	liver	7.537459042915477
2383241745	282512909	9.86	13.46	bus	GSM3309834	blood	8.435868482738961
2382039825	278559369	9.61	6.68	bus	GSM3378054	blood	8.5512823839
2379052209	280446069	11.98	8.32	bus	GSM3396182	bone_marrow	8.483100574321119
2371651825	314949877	14.38	9.47	bus	GSM3168248	bone_marrow	7.530251631119069
2320456465	302909389	24.47	9.24	bus	GSM4145204	kidney	7.660563024013759
2317179857	309153405	17.87	10.87	bus	GSM3178784	liver	7.495242877884524
2303954865	270679881	14.26	9.1	bus	ERS3861824	liver	8.511732961047075
2288240945	261172573	13.26	9.09	bus	ERS3861826	skin	8.761413645834855
2281462577	280783121	13.71	8.9	bus	GSM3302525	testis	8.125355145546658
2274790289	259235389	9.01	6.21	bus	GSM3758117	skin	8.774999037650682
2271136657	290028601	12.37	7.52	bus	GSM3755697	peritoneal	7.830733414460735
2263646097	281554097	12.11	13.85	bus	GSM3143601	kidney	8.039826523994783
2241351793	265127217	10.19	6.34	bus	GSM3378058	blood	8.453872893027048
2236786001	269221205	9.65	6.71	bus	GSM3535277	lymph_node	8.308357437892012
2235873745	248101165	10.44	7.02	bus	GSM2786157	lung	9.01194375689449
2226088337	273043873	10.02	6.57	bus	GSM3758115	skin	8.152859511335748
2216833873	262285749	11.55	8.01	bus	GSM3711767	adipose	8.451979878632292
2208178033	262798617	9.78	9.99	bus	GSM3396162	bone_marrow	8.402548149635049
2168327249	261391529	10.98	6.86	bus	GSM2928378	testis	8.295323330849026
2166318449	279014445	10.43	6.62	bus	GSM3711773	adipose	7.764180270308227
2160291153	262112761	9.62	6.42	bus	GSM2928379	testis	8.241838912222972
2138740145	294280909	10.91	6.71	bus	GSM3073088	kidney	7.267682270887644
2123991825	249272973	8.61	6	bus	GSM3439917	lung	8.52074655121155
2119984273	251869769	9.06	6.68	bus	GSM3396175	bone_marrow	8.416985815395734
2114840913	249581909	8.32	6.55	bus	GSM3439918	lung	8.47353448602719
2108404689	249986793	9.02	6.13	bus	ERS3861815	skin	8.434064310749408
2105585521	259412073	11.64	9.34	bus	GSM3535278	lymph_node	8.116759935841536
2081788465	235368605	7.91	5.9	bus	ERS3861775	skin	8.844800966552018
2080248689	245556529	8.82	7.11	bus	GSM3378057	blood	8.471567412487737
2073822705	250505809	9.25	6.28	bus	GSM4486715	testis	8.278541377058446
2058550673	259828797	9.92	6.7	bus	GSM3954957	stomach	7.9227194859390435
2019592081	241413673	10.68	7.59	bus	GSM3667329	skin	8.365690542308265
2006432337	234039345	8.14	5.36	bus	GSM3439916	lung	8.573055684291033
2003271089	241373953	8.74	5.82	bus	GSM3396179	bone_marrow	8.299450144067533
2002615665	238196965	10.9	7.82	bus	GSM3396165	bone_marrow	8.407393708815727
2001819729	255875529	9.75	7.14	bus	GSM3360835	brain	7.823412175534769
1995148113	228963313	7.72	7.04	bus	ERS3861776	skin	8.713833176409358
1980721585	231969441	9.6	7.43	bus	ERS4228634	thymus	8.538717757223893
1978431345	258620377	12.25	9.19	bus	GSM3360837	brain	7.649943782272037
1972602321	231859009	8.11	5.37	bus	ERS4228638	thymus	8.50776654962758
1969947921	233098845	8.04	5.43	bus	GSM3439915	lung	8.451126907128176
1952144625	269050425	10.07	6.82	bus	GSM3073089	kidney	7.2556831121898435
1946898577	236168945	7.79	5.97	bus	GSM3309832	bone_marrow	8.243668857478276
1935851153	229301721	8.25	5.43	bus	ERS3861836	liver	8.442375157751215
1932724465	237130221	10.69	7.22	bus	GSM3396169	bone_marrow	8.150477222386597
1893665457	218744349	9.18	7.12	bus	GSM3758118	skin	8.6569800118585
1890351825	225240521	8.12	5.78	bus	GSM3396181	bone_marrow	8.392592134876121
1887651825	238521849	9.16	6.45	bus	GSM3360834	brain	7.913957706239314
1858360241	242974413	9.43	7.06	bus	GSM3770749	brain	7.648378354143817
1843749841	222086049	8.65	6.05	bus	ERS3861837	liver	8.30196155635152
1842369393	222136685	10.14	6.56	bus	GSM3396167	bone_marrow	8.29385471832354
1839343537	240005913	11.02	6.99	bus	GSM3770750	brain	7.6637425887086374
1838836465	240392749	8.76	5.5	bus	GSM3717979	adipose	7.649300873879519
1833235025	222519501	9.19	6.06	bus	GSM3731527	liver	8.238536473259483
1825741969	241337093	9.09	6.15	bus	GSM3526586	testis	7.565111298494012
1818041713	214139429	9.23	6.08	bus	GSM3711759	adipose	8.489990477185778
1808159505	229788389	10.95	7.21	bus	GSM3711763	adipose	7.868802740072302
1804833585	217590017	9.59	6.32	bus	GSM3396166	bone_marrow	8.294652529945802
1775374225	228770477	8.97	5.42	bus	GSM3052921	testis	7.760504101235056
1766283633	208214977	7.25	4.76	bus	GSM4080088	lung	8.482980707963193
1766150033	218534089	7.71	5.43	bus	GSM3667328	skin	8.081805639942974
1765771985	220079541	9.55	6.53	bus	GSM3439925	lung	8.023335458519517
1762109649	205413169	8.79	5.94	bus	ERS3861780	kidney	8.57836748042186
1752658641	226882117	11.08	7.45	bus	GSM3178782	liver	7.724974820294012
1752017169	194590433	10.65	6	bus	GSM2786158	lung	9.003614113958008
1751934577	213126261	9.88	6.45	bus	GSM4272900	muscle	8.22017225272863
1724661137	215944849	9.79	6.37	bus	GSM3052919	testis	7.986581504428476
1720458225	218214105	9.94	6.5	bus	GSM2877959	blood	7.884266807592479
1704551185	214338125	9.92	6.35	bus	GSM3587013	rectum	7.952627116617728
1697666833	202450561	7.19	4.66	bus	GSM3439988	lung	8.385587200225146
1677424337	192824485	8.58	7.42	bus	GSM3309833	bone_marrow	8.699228923131832
1673975921	221203521	8.43	5.27	bus	GSM3526589	testis	7.567582619989127
1664213169	200594149	7.04	4.94	bus	ERS4228636	thymus	8.296419298850038
1653033713	201123981	7.36	5.32	bus	GSM2905290	brain	8.21897868558996
1650991377	207216777	7.63	5.14	bus	ERX2756713	decidua	7.967459975501887
1646961009	198801001	8.75	5.69	bus	GSM3396172	bone_marrow	8.284470403647514
1646267153	197638481	9.31	6.53	bus	GSM3378056	blood	8.329689363479776
1641523057	206597065	7.11	4.92	bus	GSM3526587	testis	7.945529414950788
1630509809	194805873	6.84	4.66	bus	ERS4228635	thymus	8.369921213822954
1604844753	194707689	8.55	5.91	bus	GSM3396178	bone_marrow	8.242328596483933
1600218961	180242377	6	4.29	bus	ERS3861828	kidney	8.878150563893195
1597793137	186225717	6.46	4.53	bus	GSM4272899	muscle	8.579873729255128
1595914769	196014881	11.18	6.34	bus	GSM3954956	stomach	8.141804136799186
1581016273	194752761	10.11	7.47	bus	GSM3535281	lymph_node	8.118068595700166
1567266385	189184273	8.6	5.96	bus	GSM3734295	brain	8.284337593960572
1539715377	194862893	9.78	5.99	bus	GSM3711758	adipose	7.901531960730974
1521601809	180683761	8.71	5.66	bus	ERS4228637	thymus	8.421353422015606
1503528977	186089781	10.31	8.57	bus	GSM3755696	peritoneal	8.079589158095683
1502511409	186889677	9.37	6.56	bus	GSM3711787	adipose	8.0395634104499
1499907665	178421261	8.27	5.54	bus	GSM3758116	skin	8.406552316654684
1491935921	191891613	8.96	5.42	bus	GSM3360838	brain	7.774888634658566
1476758833	173672669	6.13	4.11	bus	GSM3758119	skin	8.503115899024964
1471008625	175288141	8.85	5.15	bus	GSM3734178	blood	8.391946064394624
1448200465	182362601	6.6	4.17	bus	GSM4037324	lung	7.941323807944591
1436147921	164531281	6.49	4.66	bus	GSM3169075	blood	8.728722661558807
1428307889	166386469	7.21	4.84	bus	GSM3734180	blood	8.584279103849484
1427877969	162170225	5.44	4.53	bus	GSM3665017	blood	8.80480969302472
1407655633	178199037	6.34	4.47	bus	GSM3526588	testis	7.8993447815321245
1405707793	177934973	6.83	4.7	bus	GSM4463244	eye	7.90012086606493
1403330321	191195417	8.57	5.11	bus	GSM4463249	eye	7.339769660901443
1384879153	171954081	6.28	4.35	bus	GSM4272898	muscle	8.053773105856092
1342205073	153957361	5.25	3.61	bus	GSM3734181	blood	8.718031176177409
1324346641	149301817	6.18	4.47	bus	GSM3665016	blood	8.870264726918895
1323788401	152529921	5.79	5.61	bus	GSM3665018	blood	8.67887685459432
1307763665	169570149	7.81	5.18	bus	GSM2877960	blood	7.7122280820782905
1279893873	154207321	5.56	3.85	bus	GSM3734179	blood	8.299825615931685
1258527601	148074713	4.87	3.7	bus	GSM3439913	lung	8.499274288649136
1241770353	154238297	6.9	4.59	bus	GSM3711786	adipose	8.050985891007342
1239684945	147936617	6.57	4.54	bus	GSM3954953	stomach	8.379838407417415
1232831793	134866833	6.43	5.07	bus	GSM4213827	lung	9.141104344016146
1227904433	157717041	7.26	4.8	bus	GSM3954949	stomach	7.785489920521651
1218729297	158693177	7.73	4.9	bus	GSM4463239	eye	7.679783844771095
1210624689	140190649	5.95	4.19	bus	GSM3665019	blood	8.635559487280782
1201636017	147304081	5.45	3.55	bus	GSM2905292	brain	8.157520204752508
1197000657	147292837	6.7	4.33	bus	ERX2756729	decidua	8.12667256181643
1182299057	162179997	5.92	3.78	bus	GSM3526585	testis	7.290042415033464
1173920465	128456449	4.05	3.21	bus	GSM4213829	lung	9.138665081735212
1167356945	143048581	5.31	4.01	bus	GSM3734296	brain	8.160562913937609
1156013873	133558513	4.52	3.47	bus	ERS3861773	liver	8.655486251183405
1131740241	148034661	5.67	3.48	bus	GSM3954952	stomach	7.645103068125376
1125788305	122633561	4.86	3.76	bus	GSM4213828	lung	9.180099605849332
1121353969	134430949	6.01	3.88	bus	GSM3711775	adipose	8.341486669115161
1097566897	132591953	4.9	3.51	bus	GSM3396185	bone_marrow	8.27777909719755
1082687569	131332561	5.62	3.89	bus	GSM3711774	adipose	8.24386245692719
1082283665	135361593	4.96	3.52	bus	GSM3509838	kidney	7.99550035585057
1078654961	137765097	5.15	3.24	bus	GSM3732871	testis	7.829667923799306
1071961521	127329817	5.79	5.37	bus	GSM3711765	adipose	8.418778462549742
1061767441	129965713	4.88	3.1	bus	GSM3375767	tonsil	8.169596553515618
1055268657	136761041	5.45	3.2	bus	GSM3402078	testis	7.716149637965976
1052298801	125657353	4.46	2.94	bus	GSM3439919	lung	8.374351169087575
1049170289	131466565	4.85	3.66	bus	GSM3954948	stomach	7.980510398214177
1048588689	125216397	5.37	3.62	bus	ERS3861793	skin	8.374212276687693
1040943761	127713077	6.17	4.3	bus	GSM3954946	stomach	8.150643500665167
1032854225	118058557	6.34	5.25	bus	ERS3861784	skin	8.748660421116277
1031824401	117898937	5.94	4.24	bus	ERS3861782	liver	8.751770179234102
1028616433	125565525	5.34	3.55	bus	ERS4228639	thymus	8.191869806620886
1024075249	137956997	5.22	3.2	bus	GSM3711760	adipose	7.4231483090343
1019788785	127158397	6.32	4.32	bus	GSM4463229	eye	8.019830456025645
982901489	123213557	5.9	4.22	bus	GSM3954947	stomach	7.977218683817399
976964561	128790745	5.78	3.57	bus	GSM3526584	testis	7.585673652248848
969207185	118168277	5.28	3.63	bus	ERX2756728	placenta	8.201923643178786
954498353	120655137	5.63	3.91	bus	GSM4463234	eye	7.910963235655685
941705073	112674677	4.96	5.95	bus	GSM3396177	bone_marrow	8.357734835130701
935534769	115997445	5.23	3.62	bus	GSM3732366	blood	8.065132546669455
927101361	114264641	5.25	3.8	bus	GSM3667327	skin	8.113632991679378
915133841	108979877	4.74	3.44	bus	GSM3738542	blood	8.397273571890707
908602353	113016353	5.51	3.68	bus	GSM3509840	kidney	8.039565327329223
903939729	115511677	5.12	3.46	bus	GSM3509839	kidney	7.825526842623884
896455729	116960189	6.72	3.83	bus	ERX2756736	placenta	7.664622780320576
893370545	112088885	4.9	3.13	bus	ERX2756742	placenta	7.970197446428341
887171441	114258969	5.91	3.71	bus	GSM3711771	adipose	7.76456718246775
867588689	121228529	5.76	3.38	bus	ERX2756712	decidua	7.156637931323905
854045073	116071421	5.91	4.33	bus	GSM3526583	testis	7.357927262732486
849095057	103353681	4.78	3.11	bus	GSM3734297	brain	8.215431214298018
836830929	104104937	5.69	4.32	bus	GSM3711777	adipose	8.038340477551031
797923441	94099097	4.96	2.79	bus	GSM3738539	bone_marrow	8.479607843633186
777766353	92756337	4.11	2.69	bus	GSM3738538	bone_marrow	8.385048161183855
777554833	92876497	4.08	3.6	bus	GSM3738543	blood	8.371922478945345
768002897	91333129	4.33	3.19	bus	GSM3396164	bone_marrow	8.408809655475617
767198129	89220145	3.75	2.52	bus	GSM4213826	lung	8.598933895478426
707724881	89112185	4.06	2.62	bus	GSM3402080	testis	7.941954077323993
698610225	90400157	3.38	2.33	bus	GSM3711780	adipose	7.727975793227881
688370993	82878313	2.86	3.04	bus	ERX2756718	blood	8.305803630438279
661403057	78695313	2.7	1.9	bus	GSM3396180	bone_marrow	8.404605455981857
649449553	84261125	3.95	2.54	bus	GSM3711781	adipose	7.707582268810202
645632401	88076173	4.26	2.7	bus	GSM4463223	eye	7.330386630218368
640449329	78796081	3.51	2.21	bus	GSM3711782	adipose	8.127933786453161
634667281	74535905	3.06	2.45	bus	GSM4213824	lung	8.514920171694433
632658769	82974653	3.13	3.25	bus	GSM3319032	ovary	7.62472328748395
624164945	69639209	2.2	1.72	bus	GSM4213830	lung	8.962837946651577
616878929	83109181	3.17	1.94	bus	GSM4037982	eye	7.422512429763927
602355089	77238049	2.88	1.75	bus	GSM3020393	blood	7.798683379483084
598873873	83616317	3.35	1.99	bus	GSM3711779	adipose	7.1621651668776565
586670929	72681929	2.51	1.75	bus	ERS3861813	yolk_sac	8.071757823048422
585740081	72090197	3.19	2.39	bus	GSM3711783	adipose	8.12510029623029
555801617	80325913	3.3	1.97	bus	GSM4339769	lung	6.9193314615670785
553582705	70470185	2.62	1.92	bus	ERS3861811	skin	7.855559127594173
547980081	70531253	2.64	1.67	bus	GSM3396184	bone_marrow	7.769322926958352
543946833	71519101	2.8	1.83	bus	GSM4037309	lung	7.605616197552595
538308753	66471017	2.77	1.8	bus	ERX2756726	placenta	8.098398028121037
537679505	62190669	2.15	1.85	bus	GSM3557962	ovary	8.645662020455191
520957937	60288957	2.06	1.67	bus	GSM3557960	ovary	8.641017574744243
519896305	68735789	2.54	1.62	bus	GSM3319036	ovary	7.563691529022821
513683697	71659005	2.91	1.93	bus	GSM4037981	eye	7.168445849897022
513067057	59366461	2.52	1.91	bus	GSM3738537	bone_marrow	8.642372281547994
508856177	68088165	2.59	1.66	bus	GSM3319038	ovary	7.473489364855111
502460401	57789589	2.43	1.88	bus	GSM3557970	ovary	8.69465261294729
500490513	60334241	2.13	2.17	bus	GSM3557969	ovary	8.295298071289237
496826001	65000929	2.41	1.61	bus	GSM3319035	ovary	7.643367697098606
495685617	65542721	2.47	1.62	bus	GSM3319034	ovary	7.56278667466369
485909585	59476945	2.58	1.87	bus	GSM3711776	adipose	8.169713239306423
472545681	54792645	2.37	1.64	bus	GSM3738536	bone_marrow	8.624253875679846
465134737	54840117	2.2	1.57	bus	GSM3738541	bone_marrow	8.481651069416937
460712433	65186061	2.5	1.47	bus	GSM3711768	adipose	7.067652592169973
456134641	53603769	1.85	1.29	bus	GSM3738540	bone_marrow	8.509376290312721
420446609	51047997	2.95	2.47	bus	GSM3723357	bladder	8.236299829746503
417977521	53840757	2.07	1.48	bus	GSM3319037	ovary	7.763217760849834
417525425	55883329	2.13	1.67	bus	GSM3319039	ovary	7.47137710783121
415025041	48295709	1.65	1.13	bus	GSM3557971	ovary	8.593414396297609
405092561	51886237	2	1.33	bus	GSM3319033	ovary	7.807322026455686
393240817	52582421	2.4	1.67	bus	GSM3711761	adipose	7.478560505991156
392430097	53032273	2.56	1.75	bus	GSM3319043	ovary	7.399835511481848
381839729	48415449	2.2	1.37	bus	GSM3711772	adipose	7.8867331995619825
372044497	43635717	2.29	1.37	bus	GSM3557961	ovary	8.526146069743739
366044657	44975457	2.18	1.51	bus	GSM3557972	ovary	8.138764593320309
355537265	40513137	1.71	1.36	bus	GSM2803967	blood	8.775851275106147
347442769	42048341	1.49	0.95	bus	GSM3557964	ovary	8.262936437848998
345064849	51141689	3.14	1.67	bus	GSM4475053	lung	6.747232165132442
329474833	41071361	1.45	1.01	bus	GSM3557965	ovary	8.02200913186198
329073073	43647745	2.26	1.96	bus	ERX2756710	decidua	7.539291502917275
327255985	43176385	1.67	1.02	bus	GSM3319044	ovary	7.579513314975304
323289041	47776777	1.97	1.34	bus	GSM4037301	lung	6.766656549478003
319991665	43195949	1.67	1.07	bus	GSM3319045	ovary	7.40790913055296
310012337	46404729	2.35	1.44	bus	GSM4037305	lung	6.680619490310998
285429297	34956869	1.89	1.36	bus	GSM3711762	adipose	8.165184845359006
279126737	31330469	1.16	0.89	bus	GSM3557963	ovary	8.909114542779427
278169937	39847145	1.93	1.15	bus	GSM3954950	stomach	6.980925157875175
277053617	34864805	1.5	1.02	bus	GSM3557959	ovary	7.946512736841638
274192017	39520273	1.97	1.21	bus	GSM4475051	lung	6.938009183286765
271739697	33971285	1.23	0.89	bus	ERX2756737	decidua	7.999099739677201
264414289	32025193	1.1	0.96	bus	GSM3557973	ovary	8.256446385818814
262739473	38143737	1.51	0.97	bus	SAMN14275543	blood	6.888141898629387
253866769	40949969	1.65	1.09	bus	GSM3711764	adipose	6.1994373915154855
251196049	36033537	1.37	0.98	bus	ERX2756720	blood	6.971173798453369
242917425	31273321	1.43	1.16	bus	GSM3319041	ovary	7.767560886801885
240803825	34330321	1.59	1.4	bus	ERS3861814	liver	7.014319062149172
237450993	31310969	1.73	1.08	bus	ERX2756708	decidua	7.583636041414112
232900753	35682437	1.93	1.43	bus	GSM3576410	rectum	6.5270416647831535
225839953	34512497	1.8	1.13	bus	GSM4037302	lung	6.5437152518984645
223659377	32177141	1.56	1.01	bus	GSM4475052	lung	6.950877860777003
222910385	33259921	1.71	0.95	bus	GSM3576412	blood	6.702071992293668
214801233	29993897	1.39	0.93	bus	SRX4733403	placenta	7.161497987407238
212102289	29765689	1.42	0.86	bus	GSM3711769	adipose	7.125730870869477
208710641	32101673	1.6	1.04	bus	GSM4037306	lung	6.501550277457502
193283185	26039881	1.1	0.94	bus	GSM3360836	brain	7.422583267565623
185651441	22686493	0.98	0.66	bus	GSM3557968	ovary	8.183346848717429
170667665	25907625	1.24	0.8	bus	GSM3148575	mammary	6.58754575149208
168120305	25427437	1.22	0.74	bus	GSM3148576	mammary	6.611767635094328
166612977	18762001	0.76	0.59	bus	GSM3509837	kidney	8.880341547791197
161478385	20462937	0.92	0.64	bus	GSM3711785	adipose	7.891261405926237
159820945	24597509	1.15	0.73	bus	GSM3576408	rectum	6.497444314381591
155764817	21234101	0.73	0.5	bus	ERX2756722	decidua	7.335597442999823
155126321	22351681	0.91	0.55	bus	GSM4037316	lung	6.940252994841864
154451121	19402733	0.87	0.59	bus	GSM3319040	ovary	7.960276575470064
154343921	23641921	0.91	0.64	bus	GSM3576428	ileum	6.528400166805397
152787537	19915797	0.88	0.71	bus	GSM3557967	ovary	7.671675755682788
148339857	22459193	1.1	0.61	bus	GSM3148577	mammary	6.60486140352416
146076785	20999025	1.05	0.72	bus	GSM3711770	adipose	6.956360354825998
142603953	18097881	0.88	0.59	bus	GSM3319042	ovary	7.879593914889815
138696017	21646105	1.16	0.78	bus	GSM3576430	ileum	6.407435286856457
131174961	19800841	1.16	0.67	bus	GSM3576420	blood	6.624716647136351
131146193	20022433	1.06	0.71	bus	GSM3576422	blood	6.5499628841310145
129191057	19873909	1.11	0.62	bus	GSM3576400	rectum	6.500535802996783
128734705	19479493	0.9	0.47	bus	GSM3148578	mammary	6.6087297549274
123848817	18353201	0.72	0.49	bus	GSM4037313	lung	6.748077188279036
120866609	18238437	0.74	0.52	bus	GSM3148579	mammary	6.627026701904335
120734065	18591129	0.74	0.51	bus	GSM3576415	blood	6.494176066445454
119721201	14843245	0.67	0.47	bus	ERX2756739	decidua	8.065702681590178
117692145	17014229	0.82	0.5	bus	GSM3711766	adipose	6.91727759159701
111830641	17482029	0.68	0.38	bus	GSM3576429	ileum	6.396891402022042
109421553	13846713	0.58	0.35	bus	GSM3557966	ovary	7.902348593489299
106936753	16723161	0.66	0.46	bus	GSM3576398	rectum	6.3945298977866685
104659537	16255481	0.65	0.37	bus	GSM3576401	rectum	6.438415264365293
100641969	14961189	0.82	0.6	bus	ERX2756721	decidua	6.726869702668685
97709201	16123121	0.89	0.48	bus	GSM3576427	ileum	6.060191510068057
93297873	14594209	0.67	0.32	bus	GSM3711778	adipose	6.392800939057403
88070993	13533773	0.62	0.48	bus	GSM3576414	blood	6.507497428839689
83420657	12935733	0.5	0.27	bus	GSM3576403	rectum	6.448854270569747
83146769	10384773	0.37	0.24	bus	GSM4142871	lung	8.006604381241651
81480465	12847093	0.51	0.27	bus	GSM3576405	rectum	6.342327015146539
80856081	12851673	0.62	0.4	bus	GSM3576419	blood	6.291482906544541
79369841	12690821	0.7	0.42	bus	GSM3576416	blood	6.254113977338425
78115537	12302017	0.71	0.45	bus	GSM3576413	blood	6.349815400190066
77677969	12199437	0.61	0.36	bus	GSM3576402	rectum	6.367340476449856
77434065	9842409	0.44	0.33	bus	GSM4142873	lung	7.8673894775151085
76864849	9914221	0.47	0.45	bus	GSM4475050	lung	7.752989266630228
72001841	9644869	0.34	0.29	bus	ERX2756711	decidua	7.465300047102765
71654801	10963065	0.44	0.26	bus	GSM3576399	rectum	6.536018987390844
71335825	11339417	0.52	0.29	bus	GSM3576418	blood	6.290960549382742
70228305	11935757	0.61	0.31	bus	GSM3576426	ileum	5.883858476676427
69941073	11477833	0.48	0.34	bus	GSM3576406	rectum	6.093578204178437
60573777	8883933	0.43	0.25	bus	ERS4228662	thymus	6.818351399093172
59390705	9029325	0.39	0.25	bus	ERX2756724	decidua	6.57753541931429
59291281	9849877	0.48	0.31	bus	GSM4037323	lung	6.0194945581553965
54840337	9318729	0.41	0.21	bus	GSM3576407	rectum	5.8849588822681715
54639057	8677517	0.34	0.19	bus	GSM3576404	rectum	6.296623446545826
52738161	7283017	0.35	0.2	bus	ERS4228668	thymus	7.241251942704514
51447409	8094161	0.32	0.21	bus	GSM3576409	rectum	6.356113870233123
49306513	6961033	0.33	0.19	bus	ERS4228669	thymus	7.083217821263022
48007249	6735021	0.33	0.2	bus	GSM4272901	muscle	7.128002867400117
47868657	7303705	0.29	0.16	bus	GSM3576425	blood	6.554023882399412
47022353	7937453	0.43	0.17	bus	GSM3576421	blood	5.92411104670478
44523953	6253141	0.3	0.18	bus	ERS4228672	thymus	7.1202541250868965
43297457	5940085	0.23	0.14	bus	GSM4272902	muscle	7.2890298707846775
43097105	6603385	0.32	0.17	bus	GSM3576411	blood	6.526517081769426
42101361	5583049	0.22	0.15	bus	GSM5051497	tonsil	7.540926293141973
42072625	6677961	0.32	0.17	bus	GSM3576397	rectum	6.300220231894136
42002865	5553281	0.24	0.14	bus	GSM3319047	ovary	7.5636123941864275
41971121	6079721	0.28	0.17	bus	ERS4228670	thymus	6.90346168845577
40976817	5426057	0.25	0.12	bus	GSM3745992	retina	7.551858928131423
40281681	5645365	0.28	0.16	bus	ERS4228671	thymus	7.135354578490496
39452497	6290537	0.31	0.15	bus	GSM3576417	blood	6.2717216352117475
38837233	6045361	0.3	0.14	bus	GSM4142872	lung	6.424303362528723
38629169	5124573	0.24	0.17	bus	GSM5051498	tonsil	7.53802687560505
37589041	5418669	0.25	0.12	bus	ERS4228673	thymus	6.936950937582642
37297713	4638245	0.21	0.11	bus	GSM4037988	eye	8.041341714376882
36534993	4665373	0.21	0.15	bus	GSM4037987	eye	7.831097963656926
36391313	4437797	0.2	0.12	bus	GSM4037990	eye	8.200310424293855
36376625	4718313	0.22	0.11	bus	ERS4228665	thymus	7.709667629086922
36374033	4781137	0.22	0.15	bus	GSM5051494	tonsil	7.607820692023676
35837137	5349145	0.26	0.13	bus	GSM3576423	blood	6.699600964266252
35591313	5033001	0.23	0.12	bus	GSM3745993	retina	7.07158870026054
35062193	5169297	0.25	0.13	bus	GSM3576424	blood	6.782777812921177
34379633	4523289	0.21	0.14	bus	GSM3739218	bone_marrow	7.600582894438096
33786289	4214821	0.27	0.18	bus	GSM4037989	eye	8.016067349004857
33274289	4313309	0.2	0.1	bus	GSM4037994	eye	7.714329995833825
32362417	4256501	0.19	0.1	bus	GSM3739220	blood	7.603056360141816
32128785	3983565	0.18	0.1	bus	GSM4037991	eye	8.065334693923658
31087281	4123097	0.23	0.14	bus	GSM3739219	blood	7.539788901401058
30432433	4143601	0.2	0.1	bus	GSM5051495	tonsil	7.344440982613915
29646705	3939561	0.19	0.1	bus	GSM3745994	retina	7.525382904338834
27353681	2926249	0.12	0.07	bus	GSM3773119	lung	9.347694266619143
26565073	2857413	0.11	0.08	bus	GSM3773108	lung	9.296896528433237
26287697	2791217	0.11	0.07	bus	GSM3773124	lung	9.418005479330342
25721681	3678453	0.15	0.12	bus	GSM3745995	retina	6.992526749696136
24054545	3068409	0.12	0.06	bus	GSM4037992	eye	7.839419386398619
23797777	3342189	0.13	0.07	bus	GSM3745996	retina	7.120416290042245
23654513	2529473	0.08	0.05	bus	GSM3773125	lung	9.351557814611976
23575121	3505549	0.14	0.07	bus	ERS4228663	thymus	6.7250867125234874
23292305	2926873	0.13	0.07	bus	GSM4037984	eye	7.958085301275457
23051409	2478193	0.09	0.05	bus	GSM3773111	lung	9.30170047288488
22916369	3043677	0.15	0.08	bus	GSM4037993	eye	7.529172445039339
22750929	2437397	0.12	0.09	bus	GSM3773116	lung	9.334108887472988
22736177	3282557	0.22	0.12	bus	GSM3745997	retina	6.926361674755381
22366481	2369721	0.13	0.1	bus	GSM3773112	lung	9.438444863340452
21255281	2896253	0.18	0.09	bus	GSM4272897	muscle	7.338889592863607
18885841	2052381	0.07	0.04	bus	GSM3773117	lung	9.20191767512952
16951601	2464657	0.1	0.05	bus	GSM4272895	muscle	6.8778742843324645
16397425	2060893	0.1	0.05	bus	GSM4037985	eye	7.956465959174008
14716273	1594897	0.05	0.03	bus	GSM3773114	lung	9.22709930484539
13050673	1710121	0.07	0.04	bus	GSM4037986	eye	7.631432512670156
11279345	1214497	0.04	0.03	bus	GSM3773121	lung	9.287256370332738
6153553	967573	0.04	0.02	bus	GSM4272896	muscle	6.359781639214819
4225457	720217	0.03	0.01	bus	ERX2756725	decidua	5.866922052659129
10793068881	2181149986	125.29	59.48	gzip1	GSM4213832	lung	4.948338697602981
9578652657	2073201416	102.65	52.2	gzip1	GSM4213834	lung	4.620222899268944
9338318033	1937005796	97.88	51.19	gzip1	GSM4213833	lung	4.821006758102649
9029470673	2017866969	97.57	50.44	gzip1	GSM4213836	lung	4.474760136182199
8151007441	1657604268	84.27	44.23	gzip1	GSM4080085	lung	4.9173422139137495
6558625713	1290068151	65.65	34.11	gzip1	ERS3861788	liver	5.083937393474959
6307464433	1254993196	76.48	37.92	gzip1	GSM3735994	prostate	5.025895322065156
6250754513	1187585284	74.05	37.26	gzip1	ERS3861844	liver	5.263415265593675
6207672785	1210133551	65.5	33.47	gzip1	ERS3861798	liver	5.1297419031728015
6104657073	1200052935	73.86	37.03	gzip1	ERS3861790	liver	5.0869898276612275
5759692849	1151595955	58.43	29.76	gzip1	GSM3439920	lung	5.0014875651417166
5698326961	1110923619	57.42	28.99	gzip1	ERS3861796	liver	5.129359807949137
5544020465	1139354219	57.66	30.4	gzip1	GSM2905293	brain	4.865932273341588
5542860689	1063208873	54.66	29.26	gzip1	ERS3861778	liver	5.213331857699799
5176002257	975083683	51.51	27.36	gzip1	ERS3861838	liver	5.308264662039268
5162679377	970720802	53.71	27.56	gzip1	ERS3861839	liver	5.318397799205708
5125925233	1059535780	52.85	26.81	gzip1	GSM3516948	mammary	4.837897246848993
4956475505	990093090	51.35	26.05	gzip1	ERX2756735	placenta	5.006070191844284
4526652689	956841221	48.1	23.52	gzip1	GSM2928383	testis	4.730829514503117
4506158865	962271261	48.06	24.76	gzip1	CRX118016	blood	4.682836376425878
4461736017	931175153	51.55	26.59	gzip1	GSM4475048	lung	4.791511030578368
4399376625	902364237	45.7	23.43	gzip1	ERS3861817	skin	4.8753889445199725
4333245649	838214227	43.37	22.94	gzip1	ERS3861846	liver	5.169615963819712
4302888945	881405119	45.22	22.62	gzip1	GSM4486714	testis	4.881851548447837
4299496849	897617184	45.47	23.3	gzip1	GSM3755698	peritoneal	4.789900333503419
4279350449	912280031	44.85	22.98	gzip1	GSM2894835	lung	4.690829902644224
4223108881	876056800	45.05	21.95	gzip1	GSM3439921	lung	4.820587981281579
4201760529	836471839	42.82	22.13	gzip1	GSM4486716	testis	5.02319424647122
4196488945	870225342	43.68	23.04	gzip1	ERS3861819	liver	4.822301468899305
4160762033	848694561	42.89	22.38	gzip1	ERS3861822	liver	4.902543534740527
4149829873	905116142	44.29	21.93	gzip1	GSM2928382	testis	4.584858981555983
4134445809	872998444	43.53	22.42	gzip1	CRX102288	blood	4.735914293336358
4066335057	834595036	49.41	24.77	gzip1	GSM3529821	blood	4.8722253088023395
4037383793	860644252	42.54	21.44	gzip1	GSM2894834	lung	4.6911180590793045
4030893809	808096563	41.63	21.69	gzip1	ERS3861805	liver	4.988133836426179
4024343953	858354232	43.03	21.81	gzip1	ERS3861843	liver	4.688441907746078
3990020241	834900672	41.99	21.87	gzip1	ERS3861794	skin	4.779035847991269
3935437585	867711405	42.71	21.79	gzip1	GSM3711757	adipose	4.535422217943534
3935224817	816956471	41.03	21.22	gzip1	ERS3861803	skin	4.816933284319379
3910399921	810464297	41.1	21.04	gzip1	ERS3861816	skin	4.824888567546609
3863223537	756589387	39.09	20.7	gzip1	ERS3861789	liver	5.106103262059107
3851097297	852029785	41.37	21.45	gzip1	GSM2928381	testis	4.519909238853663
3838782097	779255490	40.04	20.63	gzip1	ERS3861809	liver	4.9262175836579605
3820410353	807504368	40.58	20.6	gzip1	CRX118012	blood	4.731132739829341
3810376753	767142729	40.86	20.4	gzip1	ERS3861804	liver	4.9669723885240655
3785156305	800040315	41.45	21.47	gzip1	CRX102286	blood	4.731206957989361
3762094673	704038534	37.35	19.8	gzip1	GSM3396176	bone_marrow	5.343591992934864
3638803665	723351061	42.78	21.98	gzip1	ERS3861840	liver	5.030480856652812
3551645073	710841154	36.46	18.35	gzip1	GSM4769386	lung	4.996397652294622
3541157649	767243532	37.96	18.5	gzip1	GSM4769388	lung	4.61542848040588
3536736977	738735728	36.4	18.28	gzip1	GSM3439922	lung	4.7875537123067105
3512355345	732132480	36.15	18.29	gzip1	GSM3735993	prostate	4.797431395203229
3475484785	707244066	36.42	18.73	gzip1	ERX2756741	placenta	4.914123641441765
3459930545	714606795	36	18.14	gzip1	GSM3377672	kidney	4.8417263440659
3437914577	723237606	35.55	17.98	gzip1	GSM3309836	blood	4.753506383626849
3411980433	606597958	32.66	17.8	gzip1	GSM3396168	bone_marrow	5.624780611279275
3392497905	682808737	34.79	18.21	gzip1	GSM3396161	bone_marrow	4.968445365689572
3379639793	688034152	34.85	18.24	gzip1	ERS3861797	liver	4.912023310435904
3363411153	686539227	39.8	20.29	gzip1	GSM4080087	lung	4.899080811008051
3274637489	707995818	35.44	18.13	gzip1	CRX118014	blood	4.6252215136671895
3255944017	714318350	35.24	17.74	gzip1	ERX2756714	decidua	4.558113363600417
3226172081	676790681	34.24	17.52	gzip1	CRX118013	blood	4.766868356155749
3225817649	683679323	33.83	17.3	gzip1	ERS3861829	kidney	4.718319745059776
3212847313	646945705	32.76	17.15	gzip1	ERS3861799	liver	4.966177668649952
3175181745	644061044	32.97	17.24	gzip1	ERS3861786	liver	4.9299391332229066
3174620305	650115914	33.03	16.75	gzip1	GSM4080089	lung	4.883160428218652
3169320849	662235315	33.08	17.14	gzip1	ERS3861827	skin	4.785792568310858
3138678961	655704973	32.5	16.97	gzip1	CRX118015	blood	4.786724350495356
3129765425	627943703	32.33	16.31	gzip1	GSM3273570	kidney	4.984149709675487
3125869265	605328663	31.29	16.78	gzip1	GSM3396183	bone_marrow	5.163920785624519
3103064945	677146154	33.65	17.62	gzip1	GSM3755692	peritoneal	4.582563050339647
3054283857	640187505	31.78	15.82	gzip1	GSM3439926	lung	4.7709207585986855
3042026321	647635016	32.13	16.56	gzip1	GSM3755699	peritoneal	4.697130707645369
2979980241	595967898	36.11	18.28	gzip1	ERX2756727	blood	5.000236172116774
2971329873	608300501	30.67	15.8	gzip1	GSM3739217	bone_marrow	4.884641502210434
2965207153	649361024	31.88	16.28	gzip1	GSM3755691	peritoneal	4.566346059291664
2964042257	622462777	30.59	16.06	gzip1	ERS3861777	kidney	4.761798402284222
2940768145	621754739	30.54	15.92	gzip1	ERS3861781	kidney	4.729788066802334
2929489489	601762026	30.91	16.09	gzip1	GSM3954955	stomach	4.868186031067371
2906055569	591225795	29.54	16.15	gzip1	GSM3178785	liver	4.915305782624048
2895166257	610353132	30.66	15.35	gzip1	ERX2756723	placenta	4.743428197891184
2862517841	630981954	30.96	15.78	gzip1	GSM3360833	brain	4.536608096085106
2858023377	601313726	31.34	15.97	gzip1	CRX102292	blood	4.752965471139104
2846595825	594959734	30.7	16.79	gzip1	ERS3861791	liver	4.7845184511259715
2823057073	551516108	28.23	15.04	gzip1	GSM3396170	bone_marrow	5.118720980312691
2789237937	585386682	35.14	16.99	gzip1	GSM3439927	lung	4.764778603213935
2788906161	553453610	28.05	14.76	gzip1	ERS3861834	yolk_sac	5.039096521567544
2784008945	577564480	29.43	15.13	gzip1	GSM3954958	stomach	4.820256510580429
2780996113	586207322	29.66	15.42	gzip1	ERS3861841	liver	4.744048749701561
2768518609	613212618	29.74	15	gzip1	GSM2928380	testis	4.514777628075487
2743982353	597465363	29.5	15.47	gzip1	GSM3587009	ileum	4.592705323069916
2715868689	583071655	28.42	14.11	gzip1	GSM3516947	mammary	4.657864373461955
2707509585	580781433	29.23	14.63	gzip1	GSM3535280	lymph_node	4.6618390863745125
2700177201	606875963	29.79	14.92	gzip1	GSM4037325	lung	4.449306556239401
2690295505	553735025	27.57	14.78	gzip1	ERS3861779	skin	4.858452840327375
2688034385	553053179	28.46	15.08	gzip1	GSM3954954	stomach	4.8603542788784875
2683089265	505462066	26.25	14.15	gzip1	GSM3396173	bone_marrow	5.308191149204855
2635103537	572065274	28.85	13.93	gzip1	GSM3302524	testis	4.606298715835004
2628628113	538040258	26.96	14.04	gzip1	GSM4080090	lung	4.8855602790228385
2599511665	544787880	27.61	14.19	gzip1	GSM3734294	brain	4.771603334861267
2583146129	492997800	25.58	13.78	gzip1	ERS3861832	yolk_sac	5.2396707023844735
2554889361	508394666	26.27	13.82	gzip1	ERX2756738	decidua	5.025405520285298
2549662577	519674643	29.04	14.41	gzip1	GSM3378059	blood	4.9062670487080124
2530163761	514458460	26.64	13.94	gzip1	ERX2756730	decidua	4.918110902481806
2525837745	516633794	25.92	13.54	gzip1	ERS3861823	liver	4.8890292782512015
2521752881	552935388	27.3	13.41	gzip1	GSM4769389	lung	4.560664655813276
2488171921	521412046	27.06	13.71	gzip1	GSM3587008	ileum	4.771987797535464
2459367281	527406911	26.62	12.99	gzip1	GSM3439923	lung	4.663130553858062
2451797681	494360801	24.87	13.15	gzip1	GSM3396174	bone_marrow	4.959530925673049
2449477713	529055850	26.05	13.1	gzip1	GSM2928377	testis	4.629903842855154
2439926545	518123841	27.33	13.93	gzip1	CRX102293	blood	4.709157062317076
2383241745	483936699	29.22	14.54	gzip1	GSM3309834	blood	4.924697279467949
2382039825	478799728	24.17	12.77	gzip1	GSM3378054	blood	4.975023346295635
2379052209	491194314	25.24	13.08	gzip1	GSM3396182	bone_marrow	4.843403396970104
2320456465	506323281	25.05	13.04	gzip1	GSM4145204	kidney	4.582954314123272
2317179857	500904867	24.42	12.77	gzip1	GSM3178784	liver	4.625987906402195
2281462577	494503906	24.08	12	gzip1	GSM3302525	testis	4.613639142822059
2274790289	460588482	23.51	12.27	gzip1	GSM3758117	skin	4.9388779309509525
2263646097	486693676	24.11	12.24	gzip1	GSM3143601	kidney	4.651069468591164
2241351793	456182825	22.81	11.94	gzip1	GSM3378058	blood	4.913275270720681
2235873745	434074532	22	11.86	gzip1	GSM2786157	lung	5.150898244820316
2226088337	478629421	24.06	12.24	gzip1	GSM3758115	skin	4.650964272837712
2216833873	458273413	22.71	12.15	gzip1	GSM3711767	adipose	4.837360863873637
2208178033	444682790	22.8	12.01	gzip1	GSM3396162	bone_marrow	4.965737560925171
2160291153	461723912	23.03	11.36	gzip1	GSM2928379	testis	4.678750865733806
2138740145	465220255	23.16	12.26	gzip1	GSM3073088	kidney	4.597263601517092
2123991825	416921676	23.86	11.67	gzip1	GSM3439917	lung	5.094462454861666
2119984273	437358685	21.89	11.53	gzip1	GSM3396175	bone_marrow	4.847244025804587
2114840913	420545811	21.39	10.73	gzip1	GSM3439918	lung	5.028800329674429
2108404689	440052340	22.06	11.64	gzip1	ERS3861815	skin	4.791258896612162
2081788465	426132007	21.79	11.39	gzip1	ERS3861775	skin	4.885313543227932
2080248689	419563846	25.21	12.66	gzip1	GSM3378057	blood	4.95812188974929
2058550673	436233854	21.96	11.55	gzip1	GSM3954957	stomach	4.7189154489600895
2019592081	407716391	20.55	10.89	gzip1	GSM3667329	skin	4.953423815134281
2006432337	396340432	23.85	12.04	gzip1	GSM3439916	lung	5.062396301268603
2003271089	399021389	20.12	11.01	gzip1	GSM3396179	bone_marrow	5.020460416972785
2002615665	372950364	23.4	12.28	gzip1	GSM3396165	bone_marrow	5.369657354725091
1972602321	402605179	20.46	10.39	gzip1	ERS4228638	thymus	4.899594997509955
1969947921	391824772	23.68	12.06	gzip1	GSM3439915	lung	5.027624749054917
1946898577	400992086	19.57	9.93	gzip1	GSM3309832	bone_marrow	4.855204491492134
1935851153	396935873	20.05	10.61	gzip1	ERS3861836	liver	4.8769871525318145
1893665457	388969256	19.8	10.63	gzip1	GSM3758118	skin	4.8684193616577245
1858360241	422918356	20.63	10.43	gzip1	GSM3770749	brain	4.394134741694683
1843749841	385116870	19.25	10.1	gzip1	ERS3861837	liver	4.787507337707642
1839343537	417572287	20.29	10.27	gzip1	GSM3770750	brain	4.4048505953653
1838836465	409647692	20.03	10.16	gzip1	GSM3717979	adipose	4.488824179680719
1833235025	372887760	18.78	9.5	gzip1	GSM3731527	liver	4.916318586053884
1825741969	417069616	20.39	10.08	gzip1	GSM3526586	testis	4.377547294166833
1808159505	393108616	19.15	9.76	gzip1	GSM3711763	adipose	4.59964353719482
1804833585	333023980	20.82	11.17	gzip1	GSM3396166	bone_marrow	5.419530404387095
1766283633	360140439	18.07	9.08	gzip1	GSM4080088	lung	4.904430165922022
1766150033	362929798	18.33	9.4	gzip1	GSM3667328	skin	4.86636821427377
1765771985	388629937	19.2	9.75	gzip1	GSM3439925	lung	4.543581996360718
1762109649	372335055	18.45	9.79	gzip1	ERS3861780	kidney	4.7325913188593
1752658641	361512893	18.23	9.75	gzip1	GSM3178782	liver	4.848122086201777
1752017169	338953505	17.22	9.11	gzip1	GSM2786158	lung	5.168901171268313
1751934577	365891423	18.29	9.57	gzip1	GSM4272900	muscle	4.78812693294535
1677424337	334052176	20.38	10.47	gzip1	GSM3309833	bone_marrow	5.021444126141541
1646267153	341350309	20.15	10.23	gzip1	GSM3378056	blood	4.822808445150697
1641523057	362666879	21.03	10.1	gzip1	GSM3526587	testis	4.526255779205027
1630509809	340561782	17.22	8.74	gzip1	ERS4228635	thymus	4.7877063580786645
1604844753	317026136	16.21	8.97	gzip1	GSM3396178	bone_marrow	5.062184377757423
1600218961	323829412	16.4	8.69	gzip1	ERS3861828	kidney	4.9415491666334495
1597793137	323811651	16.48	8.57	gzip1	GSM4272899	muscle	4.934328743470691
1595914769	338656363	17.16	8.94	gzip1	GSM3954956	stomach	4.712490132659932
1581016273	346394219	17.02	8.72	gzip1	GSM3535281	lymph_node	4.564210908496714
1567266385	329163413	16.79	8.46	gzip1	GSM3734295	brain	4.761362663960469
1521601809	313113470	18.84	9.35	gzip1	ERS4228637	thymus	4.859585916249467
1518322929	333473892	16.47	8.52	gzip1	SRX4733402	placenta	4.553048875562348
1503528977	325703098	16	8.32	gzip1	GSM3755696	peritoneal	4.616256296708605
1502511409	326539328	16.01	8.39	gzip1	GSM3711787	adipose	4.601318371672523
1499907665	310803778	15.58	8.22	gzip1	GSM3758116	skin	4.825899075782792
1491935921	333428513	16.78	8.25	gzip1	GSM3360838	brain	4.474530110146879
1476758833	308815127	15.77	8.1	gzip1	GSM3758119	skin	4.782015853128852
1471008625	300065223	14.95	7.86	gzip1	GSM3734178	blood	4.902296275100164
1448200465	308779848	15.24	7.68	gzip1	GSM4037324	lung	4.69007441508942
1436147921	286254147	17.06	9.01	gzip1	GSM3169075	blood	5.017037957532192
1428307889	288497318	17.24	8.95	gzip1	GSM3734180	blood	4.950853265817882
1427877969	283082722	17.01	8.86	gzip1	GSM3665017	blood	5.044030801003814
1407655633	310272195	15.13	7.72	gzip1	GSM3526588	testis	4.536841056608376
1384879153	294103237	14.47	7.59	gzip1	GSM4272898	muscle	4.708819825060273
1342205073	267409763	13.42	7.23	gzip1	GSM3734181	blood	5.019282235405893
1307763665	283712064	14.35	7.37	gzip1	GSM2877960	blood	4.609474995747801
1279893873	265186482	13.29	6.84	gzip1	GSM3734179	blood	4.82639184074247
1258527601	254624754	12.76	6.35	gzip1	GSM3439913	lung	4.942675765923371
1241770353	266284328	13.57	6.9	gzip1	GSM3711786	adipose	4.663324959176719
1239684945	254967589	13.01	6.81	gzip1	GSM3954953	stomach	4.862127574183556
1232831793	184047591	10.75	5.94	gzip1	GSM4213827	lung	6.698440258313405
1227904433	270508576	13.62	7.03	gzip1	GSM3954949	stomach	4.5392440090328225
1218729297	264743589	13.31	6.88	gzip1	GSM4463239	eye	4.603432708619811
1210624689	246675422	14.62	7.55	gzip1	GSM3665019	blood	4.907763729294441
1173920465	174818777	12.41	6.77	gzip1	GSM4213829	lung	6.715070801576424
1167356945	250779490	12.49	6.48	gzip1	GSM3734296	brain	4.654913944517552
1131740241	252928257	12.63	6.5	gzip1	GSM3954952	stomach	4.474550429531486
1125788305	167021387	10.86	6.09	gzip1	GSM4213828	lung	6.740384122184304
1121353969	233826840	11.63	6.17	gzip1	GSM3711775	adipose	4.795659766859955
1097566897	223109182	11.33	5.94	gzip1	GSM3396185	bone_marrow	4.919416077640409
1082687569	228087063	11.22	5.91	gzip1	GSM3711774	adipose	4.746817091506851
1082283665	238802048	11.49	5.77	gzip1	GSM3509838	kidney	4.532137283010236
1078654961	243360570	11.89	6.21	gzip1	GSM3732871	testis	4.432332489194942
1061767441	227944591	11.09	5.85	gzip1	GSM3375767	tonsil	4.658006739014922
1055268657	232919108	11.51	5.84	gzip1	GSM3402078	testis	4.530622953441845
1052298801	217247311	11.1	5.46	gzip1	GSM3439919	lung	4.84378285814548
1049170289	227080319	11.5	5.93	gzip1	GSM3954948	stomach	4.620260767733024
1032854225	214988982	12.85	6.59	gzip1	ERS3861784	skin	4.804219339017104
1031824401	210736399	12.94	6.59	gzip1	ERS3861782	liver	4.896279930264918
1028616433	216410194	12.79	6.27	gzip1	ERS4228639	thymus	4.753086783887824
1019788785	219844619	11.02	5.81	gzip1	GSM4463229	eye	4.638679762273372
976964561	221765499	10.88	5.32	gzip1	GSM3526584	testis	4.405394731846904
969207185	202885368	11.76	5.48	gzip1	ERX2756728	placenta	4.77711721921711
954498353	208575521	10.52	5.31	gzip1	GSM4463234	eye	4.576272174336316
941705073	179110078	9.25	5.04	gzip1	GSM3396177	bone_marrow	5.257688922451365
935534769	198636142	9.9	5.14	gzip1	GSM3732366	blood	4.70979127756116
927101361	194806905	9.77	5.18	gzip1	GSM3667327	skin	4.759078539849499
915133841	192988410	9.65	5.05	gzip1	GSM3738542	blood	4.74191087951862
908602353	199391937	9.79	4.86	gzip1	GSM3509840	kidney	4.556866073275571
903939729	202401090	9.77	4.83	gzip1	GSM3509839	kidney	4.46608132890984
896455729	190595811	9.76	5.14	gzip1	ERX2756736	placenta	4.703438781243729
893370545	191001786	9.51	4.87	gzip1	ERX2756742	placenta	4.6772889600100385
887171441	193766322	11.73	5.66	gzip1	GSM3711771	adipose	4.5785636628846165
869841329	187271331	9.39	4.79	gzip1	GSM3732364	blood	4.644818426585541
867588689	203938150	9.83	4.89	gzip1	ERX2756712	decidua	4.254175538024641
854045073	198361984	9.59	4.7	gzip1	GSM3526583	testis	4.305487653319701
777766353	163790811	8.12	4.19	gzip1	GSM3738538	bone_marrow	4.748534720913007
777554833	164154765	9.8	4.95	gzip1	GSM3738543	blood	4.73671801729301
768002897	150833200	9.51	4.92	gzip1	GSM3396164	bone_marrow	5.091736414794621
767198129	125080105	8.29	4.42	gzip1	GSM4213826	lung	6.133654340952144
707724881	153347246	9.06	4.65	gzip1	GSM3402080	testis	4.615178292800902
688370993	148320343	7.72	4.07	gzip1	ERX2756718	blood	4.641109770087303
661403057	136890587	7.05	3.63	gzip1	GSM3396180	bone_marrow	4.831618239755229
649449553	145757945	7.13	3.58	gzip1	GSM3711781	adipose	4.4556717165572
640449329	136929512	6.73	3.5	gzip1	GSM3711782	adipose	4.677219100875785
634667281	103052464	5.95	3.08	gzip1	GSM4213824	lung	6.158681281022063
632658769	143114309	7.07	3.5	gzip1	GSM3319032	ovary	4.420653486158397
624164945	95151246	5.41	3	gzip1	GSM4213830	lung	6.559713837063153
616878929	137408332	8.01	3.95	gzip1	GSM4037982	eye	4.4893851778944525
602355089	134650393	7.86	3.95	gzip1	GSM3020393	blood	4.473474422016726
598873873	138226845	8.03	3.94	gzip1	GSM3711779	adipose	4.332543891890175
586670929	95811383	6.94	3.54	gzip1	ERS3861813	yolk_sac	6.123186104097882
519896305	119611653	5.75	2.87	gzip1	GSM3319036	ovary	4.346535575425916
513683697	117111033	5.64	2.95	gzip1	GSM4037981	eye	4.386296353478498
513067057	105913701	5.3	2.73	gzip1	GSM3738537	bone_marrow	4.8441991182991515
508856177	118003768	6.89	3.36	gzip1	GSM3319038	ovary	4.3122027849144615
502460401	104405991	5.29	2.72	gzip1	GSM3557970	ovary	4.812562920838518
500490513	107261428	6.44	3.23	gzip1	GSM3557969	ovary	4.666081016560772
496826001	112241227	6.46	3.26	gzip1	GSM3319035	ovary	4.426412774336474
495685617	113651602	5.53	2.76	gzip1	GSM3319034	ovary	4.361448569814264
485909585	104976644	5.27	2.71	gzip1	GSM3711776	adipose	4.628739941429258
472545681	97428415	5.86	2.98	gzip1	GSM3738536	bone_marrow	4.85018339875487
472091793	101705843	5.92	3.09	gzip1	GSM3711784	adipose	4.641737181215833
465134737	97866262	5.79	2.82	gzip1	GSM3738541	bone_marrow	4.752758790358214
460712433	110100001	6.22	3	gzip1	GSM3711768	adipose	4.184490724936506
456134641	95902001	5.74	2.85	gzip1	GSM3738540	bone_marrow	4.756257807384019
420446609	88436753	5.14	2.76	gzip1	GSM3723357	bladder	4.7542067606213445
417977521	92882263	4.66	2.33	gzip1	GSM3319037	ovary	4.500078997859903
417525425	97692144	4.69	2.3	gzip1	GSM3319039	ovary	4.27388946443841
415025041	86762210	5.25	2.66	gzip1	GSM3557971	ovary	4.783477057580714
393240817	91097866	4.41	2.24	gzip1	GSM3711761	adipose	4.316685277786858
392430097	91223759	5.38	2.57	gzip1	GSM3319043	ovary	4.301840894322279
347442769	75370888	4.48	2.29	gzip1	GSM3557964	ovary	4.609774121276109
345064849	79343044	4.75	2.34	gzip1	GSM4475053	lung	4.349024584940301
329073073	74523471	4.52	2.4	gzip1	ERX2756710	decidua	4.415697076160073
327255985	74740442	4.56	2.34	gzip1	GSM3319044	ovary	4.378566359026884
323289041	73938401	4.38	2.2	gzip1	GSM4037301	lung	4.372410501547092
319991665	73917555	4.32	2.2	gzip1	GSM3319045	ovary	4.329034760416521
310012337	72802127	4.27	2.06	gzip1	GSM4037305	lung	4.25828680802142
285429297	61578222	3.81	2.03	gzip1	GSM3711762	adipose	4.635231218595432
279126737	56588192	3.5	1.81	gzip1	GSM3557963	ovary	4.932596839284068
278169937	64079168	3.78	1.8	gzip1	GSM3954950	stomach	4.341035404829226
277053617	61404962	3.79	1.92	gzip1	GSM3557959	ovary	4.511909265573684
274192017	62482351	3.7	1.87	gzip1	GSM4475051	lung	4.388311460943587
271739697	58676681	3.52	1.84	gzip1	ERX2756737	decidua	4.631136123735424
264414289	56988168	3.49	1.77	gzip1	GSM3557973	ovary	4.639810302377153
262739473	62153862	3.11	1.5	gzip1	SAMN14275543	blood	4.227242918549454
253866769	67934214	4.11	1.84	gzip1	GSM3711764	adipose	3.736950117653529
251196049	60482449	3.44	1.68	gzip1	ERX2756720	blood	4.153205651444438
242917425	54776592	3.26	1.68	gzip1	GSM3319041	ovary	4.434694020394697
240803825	54946224	3.3	1.64	gzip1	ERS3861814	liver	4.382536368650191
238866353	53513294	2.62	1.34	gzip1	GSM3732362	blood	4.46368248233794
237450993	54007650	3.17	1.62	gzip1	ERX2756708	decidua	4.39661775692888
232900753	52671816	3.03	1.48	gzip1	GSM3576410	rectum	4.42173387376657
225839953	53650869	3.08	1.53	gzip1	GSM4037302	lung	4.209436999054013
223659377	51023668	2.98	1.51	gzip1	GSM4475052	lung	4.383443718707169
222910385	51408572	2.97	1.43	gzip1	GSM3576412	blood	4.336054792574282
214801233	50206453	2.83	1.35	gzip1	SRX4733403	placenta	4.278359058744899
212102289	49818287	2.86	1.44	gzip1	GSM3711769	adipose	4.257518709946812
208710641	50360492	3.69	1.59	gzip1	GSM4037306	lung	4.144332843293111
193283185	41447701	3.1	1.43	gzip1	GSM3360836	brain	4.66330291757316
185651441	40543857	2.44	1.35	gzip1	GSM3557968	ovary	4.579027619399901
170667665	39185143	3.01	1.31	gzip1	GSM3148575	mammary	4.355417689811672
168120305	38510252	3.01	1.24	gzip1	GSM3148576	mammary	4.365598672270439
166612977	34116302	3.04	1.21	gzip1	GSM3509837	kidney	4.88367634335046
165746929	40743078	3.03	1.23	gzip1	ERS4228664	thymus	4.068100328600603
161478385	35924209	2.15	1.07	gzip1	GSM3711785	adipose	4.494973988153783
159820945	38660115	2.22	1.05	gzip1	GSM3576408	rectum	4.134000765388308
155764817	36239198	2.03	0.97	gzip1	ERX2756722	decidua	4.2982412855825345
155126321	35187435	2.08	1.02	gzip1	GSM4037316	lung	4.408571440345112
154451121	34261678	1.69	0.87	gzip1	GSM3319040	ovary	4.507984722756428
154343921	37936920	1.85	0.9	gzip1	GSM3576428	ileum	4.0684357348988796
152787537	35268408	1.72	0.9	gzip1	GSM3557967	ovary	4.332135916086714
148339857	34817615	1.69	0.84	gzip1	GSM3148577	mammary	4.260483005513158
146076785	34615826	1.97	1.01	gzip1	GSM3711770	adipose	4.219942202159209
142603953	32002651	1.9	0.94	gzip1	GSM3319042	ovary	4.456004379137216
138696017	33931344	1.9	0.92	gzip1	GSM3576430	ileum	4.087548580451161
131174961	32124476	1.9	0.96	gzip1	GSM3576420	blood	4.083333872901148
131146193	32366057	2.36	0.91	gzip1	GSM3576422	blood	4.051966941787194
129191057	28319561	1.7	0.83	gzip1	GSM3576400	rectum	4.561901824678709
128734705	30516561	2.18	0.99	gzip1	GSM3148578	mammary	4.218519413114735
125914609	28049005	2.1	0.88	gzip1	GSM3319046	ovary	4.489093605994223
123848817	29372793	2.17	0.84	gzip1	GSM4037313	lung	4.2164467301424144
120866609	28636989	2.04	0.92	gzip1	GSM3148579	mammary	4.220646556102668
120734065	29442893	1.77	0.85	gzip1	GSM3576415	blood	4.100618271444997
119721201	26079913	1.64	0.81	gzip1	ERX2756739	decidua	4.590552161734589
117692145	28580164	1.36	0.68	gzip1	GSM3711766	adipose	4.117966048060466
111830641	27747642	1.57	0.74	gzip1	GSM3576429	ileum	4.030275473497892
109421553	24582873	1.23	0.62	gzip1	GSM3557966	ovary	4.45112957301614
106936753	24247263	1.41	0.68	gzip1	GSM3576398	rectum	4.410260778711395
104659537	24367963	1.17	0.57	gzip1	GSM3576401	rectum	4.294964540121798
100641969	25001600	1.38	0.65	gzip1	ERX2756721	decidua	4.025421133047485
97709201	23288334	1.19	0.58	gzip1	GSM3576427	ileum	4.195628635350214
93297873	23885015	1.15	0.57	gzip1	GSM3711778	adipose	3.9061257863978733
88070993	20533679	1.01	0.49	gzip1	GSM3576414	blood	4.289099532528973
83420657	19814463	0.96	0.46	gzip1	GSM3576403	rectum	4.210089216144793
83146769	17560154	1.08	0.5	gzip1	GSM4142871	lung	4.734968098799134
81480465	19524494	1.11	0.53	gzip1	GSM3576405	rectum	4.173243362926589
80856081	20551271	1.16	0.53	gzip1	GSM3576419	blood	3.9343591449891346
79369841	19567662	1.09	0.52	gzip1	GSM3576416	blood	4.056173956806899
78115537	18806348	1.05	0.5	gzip1	GSM3576413	blood	4.153679225759302
77677969	18118531	1.01	0.49	gzip1	GSM3576402	rectum	4.287211198302997
77434065	16465862	0.82	0.41	gzip1	GSM4142873	lung	4.702703387165519
76864849	16831956	0.83	0.42	gzip1	GSM4475050	lung	4.566602301004114
72001841	16443605	0.78	0.38	gzip1	ERX2756711	decidua	4.378713852588894
71654801	16173022	0.79	0.39	gzip1	GSM3576399	rectum	4.4305140375125935
71335825	18042597	0.85	0.41	gzip1	GSM3576418	blood	3.9537448516973472
70228305	17892720	0.86	0.42	gzip1	GSM3576426	ileum	3.924965293147157
69941073	16758172	0.82	0.4	gzip1	GSM3576406	rectum	4.173550253571809
60573777	14566441	0.72	0.36	gzip1	ERS4228662	thymus	4.158447283039145
59390705	15042589	0.71	0.33	gzip1	ERX2756724	decidua	3.948170424652299
59291281	14722181	0.69	0.35	gzip1	GSM4037323	lung	4.027343570901621
54840337	13214154	0.64	0.32	gzip1	GSM3576407	rectum	4.150120923367474
54639057	13098080	0.63	0.31	gzip1	GSM3576404	rectum	4.171531781757326
52738161	11663829	0.65	0.33	gzip1	ERS4228668	thymus	4.521513561284206
51447409	12139575	0.73	0.33	gzip1	GSM3576409	rectum	4.2379909510835425
49306513	11109387	0.67	0.33	gzip1	ERS4228669	thymus	4.438274857109578
48007249	10231220	0.61	0.3	gzip1	GSM4272901	muscle	4.6922311317711864
47868657	11963760	0.67	0.31	gzip1	GSM3576425	blood	4.001138187325724
47022353	11631469	0.58	0.27	gzip1	GSM3576421	blood	4.042683946455947
44523953	10126173	0.62	0.3	gzip1	ERS4228672	thymus	4.396918065689772
43297457	9389370	0.46	0.23	gzip1	GSM4272902	muscle	4.611327171045555
43097105	10526301	0.5	0.25	gzip1	GSM3576411	blood	4.094230727394172
42101361	9516241	0.46	0.23	gzip1	GSM5051497	tonsil	4.424158761847246
42072625	9432142	0.57	0.26	gzip1	GSM3576397	rectum	4.460558905919779
42002865	9709194	0.49	0.24	gzip1	GSM3319047	ovary	4.326091846552865
41971121	9771097	0.49	0.24	gzip1	ERS4228670	thymus	4.2954359167655385
40976817	8650129	0.55	0.29	gzip1	GSM3745992	retina	4.7371336311863095
40281681	9028701	0.54	0.27	gzip1	ERS4228671	thymus	4.46151456339068
39452497	9750799	0.55	0.26	gzip1	GSM3576417	blood	4.04607837778217
38837233	9061547	0.53	0.27	gzip1	GSM4142872	lung	4.285938482689545
38629169	8676561	0.42	0.21	gzip1	GSM5051498	tonsil	4.452129017475933
37589041	8626639	0.59	0.25	gzip1	ERS4228673	thymus	4.3573216637441305
37297713	8131954	0.47	0.23	gzip1	GSM4037988	eye	4.586562221084871
36534993	7860276	0.46	0.23	gzip1	GSM4037987	eye	4.648054724795923
36391313	7788290	0.45	0.23	gzip1	GSM4037990	eye	4.672567790875789
36376625	7341905	0.45	0.23	gzip1	ERS4228665	thymus	4.954657544601844
36374033	8122839	0.4	0.19	gzip1	GSM5051494	tonsil	4.477995070442736
35837137	8753606	0.5	0.24	gzip1	GSM3576423	blood	4.093985610044592
35591313	7669725	0.44	0.22	gzip1	GSM3745993	retina	4.640494020320155
35062193	8442167	0.47	0.23	gzip1	GSM3576424	blood	4.153221915652699
34379633	7696306	0.4	0.19	gzip1	GSM3739218	bone_marrow	4.467030416929888
33786289	7347291	0.36	0.18	gzip1	GSM4037989	eye	4.598468877848992
33274289	7293608	0.36	0.18	gzip1	GSM4037994	eye	4.562116444974833
32362417	7255798	0.36	0.17	gzip1	GSM3739220	blood	4.460214713805429
32128785	6957687	0.35	0.17	gzip1	GSM4037991	eye	4.6177393435490846
31087281	7006771	0.34	0.17	gzip1	GSM3739219	blood	4.436748539377126
30432433	7043009	0.34	0.17	gzip1	GSM5051495	tonsil	4.320941943990133
29646705	5920173	0.31	0.16	gzip1	GSM3745994	retina	5.007743016969267
27353681	4937031	0.26	0.14	gzip1	GSM3773119	lung	5.540512303852254
26565073	4839822	0.26	0.14	gzip1	GSM3773108	lung	5.488853309067978
26287697	4757316	0.25	0.14	gzip1	GSM3773124	lung	5.525741195245386
25721681	6029668	0.3	0.15	gzip1	GSM3745995	retina	4.265853609187106
24054545	5307647	0.25	0.13	gzip1	GSM4037992	eye	4.532054411305047
23797777	5429409	0.31	0.15	gzip1	GSM3745996	retina	4.383124756304047
23654513	4251606	0.29	0.14	gzip1	GSM3773125	lung	5.56366535375103
23575121	5626475	0.37	0.17	gzip1	ERS4228663	thymus	4.190033902221195
23292305	5005521	0.37	0.17	gzip1	GSM4037984	eye	4.653322800963177
23051409	4189458	0.26	0.14	gzip1	GSM3773111	lung	5.502241340049238
22916369	5143919	0.3	0.15	gzip1	GSM4037993	eye	4.4550407967155
22750929	4087358	0.27	0.16	gzip1	GSM3773116	lung	5.566169882843637
22736177	5363450	0.36	0.18	gzip1	GSM3745997	retina	4.239095544845203
22366481	3985489	0.28	0.16	gzip1	GSM3773112	lung	5.611979107206167
21255281	4807286	0.27	0.14	gzip1	GSM4272897	muscle	4.421472115451421
18885841	3433824	0.31	0.14	gzip1	GSM3773117	lung	5.499944376881285
16951601	3956327	0.28	0.13	gzip1	GSM4272895	muscle	4.284681473498019
16397425	3575734	0.18	0.09	gzip1	GSM4037985	eye	4.585750785712808
14716273	2667899	0.14	0.08	gzip1	GSM3773114	lung	5.516053268883117
13050673	2887647	0.15	0.07	gzip1	GSM4037986	eye	4.519483510276706
11279345	2051921	0.11	0.06	gzip1	GSM3773121	lung	5.496968450539763
6153553	1547981	0.08	0.04	gzip1	GSM4272896	muscle	3.9752122280570625
4225457	1158470	0.06	0.03	gzip1	ERX2756725	decidua	3.64744620059216
10793068881	1977659616	2769.92	56.62	gzip9	GSM4213832	lung	5.457495715481102
10566779377	2084699535	2888.58	56.42	gzip9	GSM4213835	lung	5.068730145325235
9578652657	1878476371	2575.13	51.99	gzip9	GSM4213834	lung	5.099160577623257
9338318033	1749622106	2415.27	50.14	gzip9	GSM4213833	lung	5.337334274056092
8151007441	1510363741	2369.07	42.84	gzip9	GSM4080085	lung	5.396718167772805
7975082801	1522527394	2075.3	42.38	gzip9	GSM4213831	lung	5.238055375836476
7867318993	1310733648	1952.45	47.55	gzip9	ERS3861774	liver	6.002225551319638
6819876849	1273495411	1988.36	39.75	gzip9	GSM4080086	lung	5.355242578883545
6558625713	1158858401	1990.17	32.83	gzip9	ERS3861788	liver	5.659557463914869
6307464433	1169240296	1752.63	32.64	gzip9	GSM3735994	prostate	5.394497995474491
6250754513	1086193257	1926.26	36.94	gzip9	ERS3861844	liver	5.754735147467409
6207672785	1113366877	1667.19	31.99	gzip9	ERS3861798	liver	5.575586011438348
6104657073	1095513259	1693.15	32.64	gzip9	ERS3861790	liver	5.572417333015593
6002901585	1054429277	1547.55	32.25	gzip9	ERS3861807	liver	5.693033867647436
5936538289	1046228106	1550.06	30.6	gzip9	ERS3861810	liver	5.674229410350022
5821082161	1022528265	1786.61	35.27	gzip9	ERS3861808	liver	5.692832521358223
5781539793	1031817732	1558.91	30.47	gzip9	ERS3861821	liver	5.6032568676577075
5759692849	1061910151	1637.05	30.92	gzip9	GSM3439920	lung	5.423898475380522
5759513937	1022148802	1581.87	29.72	gzip9	ERS3861792	liver	5.634711820559371
5698326961	1021499698	1798.69	34.54	gzip9	ERS3861796	liver	5.57839319204576
5680479889	1019325667	1807.03	34.5	gzip9	ERS3861820	liver	5.572782156774632
4951964273	855707008	1664.54	30.02	gzip9	ERS3861848	liver	5.78698576347291
152787537	30011886	50.03	1.01	gzip9	GSM3557967	ovary	5.090900885069336
148339857	30342434	64.46	0.92	gzip9	GSM3148577	mammary	4.888858191139182
146076785	29934274	59.33	0.98	gzip9	GSM3711770	adipose	4.879917415067424
142603953	28086839	43.74	0.96	gzip9	GSM3319042	ovary	5.0772517690580985
138696017	29771772	51.5	0.75	gzip9	GSM3576430	ileum	4.658641648874646
131174961	27928663	52.29	0.83	gzip9	GSM3576420	blood	4.696786272941171
131146193	28714908	47.97	0.71	gzip9	GSM3576422	blood	4.567181374915079
129191057	24205612	47.94	0.66	gzip9	GSM3576400	rectum	5.3372357203775715
128734705	26697620	46.42	0.7	gzip9	GSM3148578	mammary	4.821954353983614
125914609	24457270	31.16	0.71	gzip9	GSM3319046	ovary	5.148350940231677
123848817	25931964	42.49	0.68	gzip9	GSM4037313	lung	4.775913501962289
120866609	25059654	43.13	0.64	gzip9	GSM3148579	mammary	4.823155539178633
120734065	25987546	52.65	0.75	gzip9	GSM3576415	blood	4.645843243529035
119721201	22305657	30.57	0.64	gzip9	ERX2756739	decidua	5.36730216016502
117692145	25526074	45.84	0.76	gzip9	GSM3711766	adipose	4.610663786369968
111830641	24505400	41.7	0.6	gzip9	GSM3576429	ileum	4.5635101242991345
109421553	20755823	32.95	0.68	gzip9	GSM3557966	ovary	5.27184843501508
106936753	20911703	40.54	0.55	gzip9	GSM3576398	rectum	5.113727609846027
104659537	21159969	39.12	0.56	gzip9	GSM3576401	rectum	4.94611012898932
100641969	22688779	36.82	0.54	gzip9	ERX2756721	decidua	4.4357595884732275
97709201	19375541	41.23	0.57	gzip9	GSM3576427	ileum	5.042914724290795
93297873	21035153	33.41	0.53	gzip9	GSM3711778	adipose	4.435331323713215
88070993	17900997	38.59	0.54	gzip9	GSM3576414	blood	4.919893176899588
83420657	17349067	36.48	0.51	gzip9	GSM3576403	rectum	4.8083656025998405
83146769	16051094	23.24	0.43	gzip9	GSM4142871	lung	5.180130961789894
81480465	17050037	35.94	0.5	gzip9	GSM3576405	rectum	4.778902532586879
80856081	18151467	30.31	0.45	gzip9	GSM3576419	blood	4.454520452809682
79369841	17165188	30.58	0.46	gzip9	GSM3576416	blood	4.623884166022534
78115537	16524929	29.79	0.42	gzip9	GSM3576413	blood	4.727132987984396
77677969	15761628	28.99	0.42	gzip9	GSM3576402	rectum	4.928296049113708
77434065	14942883	22.31	0.4	gzip9	GSM4142873	lung	5.182003031141982
76864849	15065796	22.12	0.4	gzip9	GSM4475050	lung	5.101944099070503
72001841	15109184	28.02	0.45	gzip9	ERX2756711	decidua	4.765435446414578
71654801	14038275	30.72	0.43	gzip9	GSM3576399	rectum	5.104245429014605
71335825	15940742	31.95	0.45	gzip9	GSM3576418	blood	4.475063017769186
70228305	15142670	30.33	0.53	gzip9	GSM3576426	ileum	4.637775570622618
69941073	14158015	30.01	0.51	gzip9	GSM3576406	rectum	4.940033825363231
60573777	12446366	24.37	0.46	gzip9	ERS4228662	thymus	4.866784168166033
59390705	13649509	28.43	0.43	gzip9	ERX2756724	decidua	4.351123912222777
59291281	12839904	29	0.45	gzip9	GSM4037323	lung	4.617735537586574
54840337	11121376	25.31	0.35	gzip9	GSM3576407	rectum	4.931074805851362
54639057	11465793	26.01	0.41	gzip9	GSM3576404	rectum	4.765397125170496
52738161	9947477	20.72	0.38	gzip9	ERS4228668	thymus	5.301662019424624
51447409	10562816	23.57	0.36	gzip9	GSM3576409	rectum	4.8706149004204935
49306513	9475252	19.44	0.31	gzip9	ERS4228669	thymus	5.203715215173169
48007249	8947851	18.96	0.28	gzip9	GSM4272901	muscle	5.365226689626369
47868657	10626850	17.04	0.26	gzip9	GSM3576425	blood	4.504501051581607
47022353	9890950	16.71	0.25	gzip9	GSM3576421	blood	4.754078526329624
44523953	8686485	18.09	0.28	gzip9	ERS4228672	thymus	5.125658192007469
43297457	8383887	13.78	0.23	gzip9	GSM4272902	muscle	5.1643655263960495
43097105	9193257	18.13	0.27	gzip9	GSM3576411	blood	4.68790386258102
42101361	8647684	11.39	0.22	gzip9	GSM5051497	tonsil	4.8685128873811765
42072625	8089371	18.44	0.25	gzip9	GSM3576397	rectum	5.200976070945442
42002865	8284175	13.78	0.27	gzip9	GSM3319047	ovary	5.0702532237670015
41971121	8365491	16.94	0.26	gzip9	ERS4228670	thymus	5.017173648265237
40976817	7730179	15.6	0.24	gzip9	GSM3745992	retina	5.300888504651703
40281681	7712271	15.4	0.25	gzip9	ERS4228671	thymus	5.223063478967479
39452497	8604252	17.79	0.25	gzip9	GSM3576417	blood	4.585232626845425
38837233	7906006	18.18	0.25	gzip9	GSM4142872	lung	4.912370797593627
38629169	7872948	12.57	0.24	gzip9	GSM5051498	tonsil	4.906569813492989
37589041	7354400	12.97	0.2	gzip9	ERS4228673	thymus	5.111095534645926
37297713	7281874	11.37	0.23	gzip9	GSM4037988	eye	5.1219937340305535
36534993	6995927	9.93	0.2	gzip9	GSM4037987	eye	5.222323360435293
36391313	6970283	9.12	0.19	gzip9	GSM4037990	eye	5.220923311148199
36376625	6182035	11.96	0.22	gzip9	ERS4228665	thymus	5.884247662784181
36374033	7387705	12.69	0.27	gzip9	GSM5051494	tonsil	4.923590343685895
35837137	7778562	16.11	0.24	gzip9	GSM3576423	blood	4.6071673658961645
35591313	6700945	17.63	0.27	gzip9	GSM3745993	retina	5.311387125248753
35062193	7481408	14.26	0.22	gzip9	GSM3576424	blood	4.686576778061028
34379633	7006278	11.73	0.21	gzip9	GSM3739218	bone_marrow	4.9069752870211545
33786289	6546612	10.13	0.21	gzip9	GSM4037989	eye	5.160881536892671
33274289	6458687	11.49	0.22	gzip9	GSM4037994	eye	5.151865851371959
32362417	6606766	11.15	0.22	gzip9	GSM3739220	blood	4.898374938661366
32128785	6222070	9.7	0.19	gzip9	GSM4037991	eye	5.163681057911595
31087281	6368076	10.63	0.19	gzip9	GSM3739219	blood	4.881738377494239
30432433	6393256	10.53	0.2	gzip9	GSM5051495	tonsil	4.760083594337533
29646705	5142542	11.9	0.17	gzip9	GSM3745994	retina	5.764990349130838
27353681	4189941	9.8	0.15	gzip9	GSM3773119	lung	6.528416748589061
26565073	4099454	9.54	0.15	gzip9	GSM3773108	lung	6.480149063753368
26287697	4050202	9.01	0.15	gzip9	GSM3773124	lung	6.49046566072507
25721681	5381464	9.91	0.16	gzip9	GSM3745995	retina	4.779680956706205
24054545	4724759	7.61	0.15	gzip9	GSM4037992	eye	5.091168671248629
23797777	4847673	9.21	0.15	gzip9	GSM3745996	retina	4.909113506624725
23654513	3611318	8.56	0.14	gzip9	GSM3773125	lung	6.550105252431384
23575121	4825727	9.52	0.15	gzip9	ERS4228663	thymus	4.885299354895127
23292305	4478777	7.51	0.15	gzip9	GSM4037984	eye	5.200594939198804
23051409	3546992	8.51	0.13	gzip9	GSM3773111	lung	6.498861288663747
22916369	4548361	7.7	0.15	gzip9	GSM4037993	eye	5.0383795393549455
22750929	3461213	8.21	0.12	gzip9	GSM3773116	lung	6.573108618279199
22736177	4777839	8.85	0.14	gzip9	GSM3745997	retina	4.7586737435062165
22366481	3389956	7.85	0.12	gzip9	GSM3773112	lung	6.597867641939895
21255281	4231871	6.87	0.13	gzip9	GSM4272897	muscle	5.022667515148737
18885841	2899119	7.03	0.1	gzip9	GSM3773117	lung	6.514337976468023
16951601	3412851	5.91	0.1	gzip9	GSM4272895	muscle	4.966991234015198
16397425	3192435	5.01	0.11	gzip9	GSM4037985	eye	5.136337936402777
14716273	2254973	5.42	0.08	gzip9	GSM3773114	lung	6.5261415546882375
13050673	2565079	4.32	0.08	gzip9	GSM4037986	eye	5.087824975371129
11279345	1732356	4.09	0.06	gzip9	GSM3773121	lung	6.510985617274971
6153553	1332438	2.43	0.04	gzip9	GSM4272896	muscle	4.6182659155623
4225457	1036498	1.89	0.02	gzip9	ERX2756725	decidua	4.076666814600704
10793068881	2037458224	37.66	24.03	zst01	GSM4213832	lung	5.297320334652418
10566779377	2069276839	37.18	23.03	zst01	GSM4213835	lung	5.106508311428503
9719402225	1963056201	34.94	22.53	zst01	GSM4213837	lung	4.951158413115651
9578652657	1872370018	33.75	20.79	zst01	GSM4213834	lung	5.115790450026315
9338318033	1799657675	27.66	17.61	zst01	GSM4213833	lung	5.188941298516675
9029470673	1827557294	32.27	19.43	zst01	GSM4213836	lung	4.9407319281559
8151007441	1526557891	28.66	18.44	zst01	GSM4080085	lung	5.339468282896584
7975082801	1573557993	23.55	15.1	zst01	GSM4213831	lung	5.0681848628886215
7867318993	1367867803	22.78	16.01	zst01	ERS3861774	liver	5.751519975647822
6819876849	1284006330	19.96	13.08	zst01	GSM4080086	lung	5.311404383029794
6558625713	1197547742	22.57	15.3	zst01	ERS3861788	liver	5.4767133559506975
6307464433	1185268631	18.48	12.27	zst01	GSM3735994	prostate	5.3215484389209315
6250754513	1120204043	21.47	13.57	zst01	ERS3861844	liver	5.58001424120909
6207672785	1136139102	21.54	13.46	zst01	ERS3861798	liver	5.463831650607163
6104657073	1124196241	20.95	13.46	zst01	ERS3861790	liver	5.430241491974532
6002901585	1085719135	28.68	18.66	zst01	ERS3861807	liver	5.528963607148731
5936538289	1078339299	23.23	13.87	zst01	ERS3861810	liver	5.5052600739908675
5877956209	1091534690	26.37	21.58	zst01	ERS3861787	liver	5.385038389389163
5821082161	1052809390	29.38	21.03	zst01	ERS3861808	liver	5.5290940756142
5781539793	1060657776	20.11	20.18	zst01	ERS3861821	liver	5.450900303398144
5759692849	1074193048	27.56	20.54	zst01	GSM3439920	lung	5.36187872349738
5698326961	1042423442	24.92	17.35	zst01	ERS3861796	liver	5.466422502996628
5680479889	1047518567	24.91	16.31	zst01	ERS3861820	liver	5.422796376076072
5584262065	1010510482	16.42	11.09	zst01	ERS3861842	liver	5.526179257386466
5544020465	1042348932	20.38	12.48	zst01	GSM2905293	brain	5.3187759825900605
5542860689	983154598	18.78	12.63	zst01	ERS3861778	liver	5.637832239482646
5431232209	1027688707	16.44	10.42	zst01	GSM2905291	brain	5.284900157027804
5367571953	1016905000	15.8	10.08	zst01	ERX2756733	placenta	5.278341588447298
5176002257	912399276	14.84	9.41	zst01	ERS3861838	liver	5.672957435577798
5162679377	909625808	14.82	10.71	zst01	ERS3861839	liver	5.67560785060751
5157215185	972880214	18.67	11.2	zst01	ERS3861849	liver	5.300976534198485
5125925233	970758454	19.91	11.93	zst01	GSM3516948	mammary	5.280330252987938
4956475505	919103789	14.65	9.48	zst01	ERX2756735	placenta	5.392726658642901
4951964273	883985916	14.15	9.08	zst01	ERS3861848	liver	5.601858789116726
4846211985	857283874	13.9	9.07	zst01	ERS3861850	liver	5.652983955463975
4767318769	824199235	13.7	9.45	zst01	ERS3861783	liver	5.7841824725789754
4709231665	957749172	14.68	8.97	zst01	GSM4463253	eye	4.916978059261638
4551396849	868364502	16.2	10.13	zst01	ERX2756731	placenta	5.2413437427685174
4543519825	866369984	13.39	8.55	zst01	ERX2756732	placenta	5.244318142259186
4526652689	892715949	13.36	8.84	zst01	GSM2928383	testis	5.070652870121401
4511279473	843330251	13.48	8.4	zst01	ERS3861825	liver	5.349362800220479
4506158865	872513008	14.07	8.93	zst01	CRX118016	blood	5.164574996227449
4461736017	842077226	13.59	8.71	zst01	GSM4475048	lung	5.298487928706909
4399376625	817061051	15.81	10.37	zst01	ERS3861817	skin	5.384391557541029
4333245649	780866154	21.34	14.05	zst01	ERS3861846	liver	5.54928091940325
4302888945	817743050	20.68	12.97	zst01	GSM4486714	testis	5.26190830359243
4299496849	824006117	31.03	16.72	zst01	GSM3755698	peritoneal	5.21779724725029
4279350449	836828155	15.45	9.5	zst01	GSM2894835	lung	5.113774463049705
4223108881	818066586	15.53	9.73	zst01	GSM3439921	lung	5.162304576757276
4215778225	797208305	16.17	10.55	zst01	ERS3861800	liver	5.288176501121623
4201760529	777380940	19.3	12.3	zst01	GSM4486716	testis	5.4050212872468935
4196488945	796489378	19.42	11.6	zst01	ERS3861819	liver	5.268731838630998
4160762033	777472167	14.67	9.34	zst01	ERS3861822	liver	5.351654000753444
4149829873	833050879	20.28	10.86	zst01	GSM2928382	testis	4.981484297791612
4134445809	790572690	19.98	11	zst01	CRX102288	blood	5.22968458346316
4120858353	758799640	16.17	9.73	zst01	ERS3861806	liver	5.430759499306036
4101108401	756975181	19.2	10.95	zst01	ERX275672	blood	5.417758077064352
4070549329	762113058	17.98	10.59	zst01	ERS3861818	liver	5.3411357885433315
4066335057	764942853	18.71	9.87	zst01	GSM3529821	blood	5.3158677684906745
4037383793	789973925	16.63	10.86	zst01	GSM2894834	lung	5.11078108432503
4030893809	742632116	14.53	9.34	zst01	ERS3861805	liver	5.427847412136429
4024343953	784221408	16.18	9.4	zst01	ERS3861843	liver	5.131642559036083
4017137873	810218595	14.9	10.14	zst01	GSM2928384	testis	4.958091430868728
3990020241	748840226	12.09	7.64	zst01	ERS3861794	skin	5.328266434501076
3935437585	789252660	12.32	7.78	zst01	GSM3711757	adipose	4.986283587564976
3935224817	738520740	11.63	7.6	zst01	ERS3861803	skin	5.328523091985203
3910399921	735974048	11.81	7.47	zst01	ERS3861816	skin	5.313230720059303
3863223537	697956853	11.07	7.62	zst01	ERS3861789	liver	5.535046357657871
3851097297	784578735	11.27	7.19	zst01	GSM2928381	testis	4.908490537919053
3838782097	714923688	13.33	8.45	zst01	ERS3861809	liver	5.369499096804301
3820410353	734791787	11.25	7.11	zst01	CRX118012	blood	5.199310091091151
3810376753	705580108	13.28	8.56	zst01	ERS3861804	liver	5.400346055390779
3785156305	725645806	13.44	8.46	zst01	CRX102286	blood	5.216258777632899
3762094673	641121557	16.74	11.05	zst01	GSM3396176	bone_marrow	5.867989668923268
3754107377	731968414	17.15	12.39	zst01	GSM3535276	lymph_node	5.12878329883781
3725650033	688469701	12.85	8.21	zst01	SRX4733411	placenta	5.411494547383139
3696210385	683485143	19.52	15.16	zst01	GSM4475049	lung	5.40788694948999
3638803665	667646650	17.04	12.56	zst01	ERS3861840	liver	5.450193848797115
3629613809	709663206	18.83	11.7	zst01	GSM3723359	bladder	5.114558255680512
3614560753	674249818	18.16	13.43	zst01	ERS3861801	skin	5.360862778905489
3568886993	648321470	12.05	8.37	zst01	ERS3861847	liver	5.504810743040794
3551645073	670505972	15.98	11.96	zst01	GSM4769386	lung	5.2969626242195496
3541157649	704591392	16.05	10.08	zst01	GSM4769388	lung	5.025831551742829
3536736977	690651550	11.01	7.05	zst01	GSM3439922	lung	5.120870252155374
3512355345	687141095	12.72	8.13	zst01	GSM3735993	prostate	5.111548953421277
3506543857	655337155	10.57	6.7	zst01	ERS3861802	skin	5.35074782536937
3498087377	664757705	10.27	6.75	zst01	ERX2756740	placenta	5.262199069960385
3486603697	655738669	12.43	7.87	zst01	CRX102294	blood	5.317062820646314
3475484785	651688818	9.9	6.68	zst01	ERX2756741	placenta	5.333043454184295
3467573105	639711236	10.21	6.72	zst01	GSM3178783	liver	5.42052868522697
3459930545	655212957	12.13	7.85	zst01	GSM3377672	kidney	5.280619847388031
3437914577	662800165	12.41	7.67	zst01	GSM3309836	blood	5.186954920266201
3411980433	561685656	11.06	7.83	zst01	GSM3396168	bone_marrow	6.074537237247874
3392497905	621809772	11.84	7.93	zst01	GSM3396161	bone_marrow	5.455845272563519
3379639793	628445978	15.04	8.34	zst01	ERS3861797	liver	5.377772969055425
3365106225	648672341	15.82	11.28	zst01	CRX102287	blood	5.1876826130929485
3363411153	621900791	16.91	13.22	zst01	GSM4080087	lung	5.408276049290312
3363411153	621902915	16.7	12.42	zst01	GSM3439987	lung	5.408257578274898
3274637489	640531534	16.31	10.04	zst01	CRX118014	blood	5.112375137177867
3255944017	647940015	16.5	12.4	zst01	ERX2756714	decidua	5.025070132456629
3250575249	645351898	15.92	9.58	zst01	GSM3723358	bladder	5.03690352360287
3226172081	613345688	15	8.95	zst01	CRX118013	blood	5.25995722170953
3225817649	624875241	9.4	6.18	zst01	ERS3861829	kidney	5.1623387155453
3212847313	599944728	11.07	7.37	zst01	ERS3861799	liver	5.355238846269185
3208597105	641621248	9.76	6.22	zst01	GSM3755693	peritoneal	5.0007650385668025
3175181745	591220495	9.39	6.04	zst01	ERS3861786	liver	5.370554254889286
3174620305	595342948	11.2	7.08	zst01	GSM3439989	lung	5.332422792047585
3174620305	595344266	9.57	6.12	zst01	GSM4080089	lung	5.332410986889391
3169320849	600830420	9.56	5.96	zst01	ERS3861827	skin	5.274900776495304
3138678961	592312701	9.47	6.08	zst01	CRX118015	blood	5.29902356593228
3129765425	579172035	11.37	7.1	zst01	GSM3273570	kidney	5.403861436438311
3125869265	545370209	9.15	6.05	zst01	GSM3396183	bone_marrow	5.731646528202643
3103064945	613929545	9.63	6.12	zst01	GSM3755692	peritoneal	5.054431685642364
3086175761	624650117	11.01	6.66	zst01	GSM4769387	lung	4.940647055061706
3081410737	577804326	10.7	6.7	zst01	GSM4142870	lung	5.332965847334275
3071010577	592927761	10.76	6.89	zst01	ERS3861845	liver	5.179400896697094
3054283857	588604776	9.09	5.69	zst01	GSM3439926	lung	5.189023231778874
3052484689	573805752	9	5.78	zst01	FCA7511886	placenta	5.319717828482138
3042026321	588887917	11.26	6.74	zst01	GSM3755699	peritoneal	5.1657135987729905
3034554737	528510753	10.05	6.77	zst01	ERS3861831	yolk_sac	5.741708602473789
2979980241	553892601	8.78	5.48	zst01	ERX2756727	blood	5.380068691331012
2971329873	558064469	10.52	6.7	zst01	GSM3739217	bone_marrow	5.324348776986911
2965207153	595611682	9.19	5.78	zst01	GSM3755691	peritoneal	4.978423430250987
2964042257	557352428	8.63	6.31	zst01	ERS3861777	kidney	5.318075436822175
2940768145	560016641	8.57	5.67	zst01	ERS3861781	kidney	5.251215642000895
2929489489	542529977	8.9	6.03	zst01	GSM3954955	stomach	5.399682253871108
2920449105	541826392	10.07	6.54	zst01	ERS3861795	liver	5.390008955119336
2906055569	535810601	8.93	6.22	zst01	GSM3178785	liver	5.423661949906064
2895166257	556256964	8.46	5.59	zst01	ERX2756723	placenta	5.204728110154501
2867006769	526131300	10.25	6.68	zst01	ERS3861833	yolk_sac	5.4492229772302085
2862517841	569304405	9.15	5.74	zst01	GSM3360833	brain	5.028097123190185
2858023377	545324468	8.67	5.51	zst01	CRX102292	blood	5.2409593640313235
2846595825	524305575	8.42	5.61	zst01	ERS3861772	kidney	5.429268656927785
2846595825	524303222	10.02	6.57	zst01	ERS3861791	liver	5.429293022731033
2845918833	543274718	10.85	6.43	zst01	CRX102289	blood	5.238452552102746
2842532945	534614097	8.78	5.55	zst01	GSM3755690	peritoneal	5.316980904452282
2823057073	500248664	9.63	6.48	zst01	GSM3396170	bone_marrow	5.643307571132264
2800663665	533355003	8.51	5.42	zst01	GSM3377671	kidney	5.251031019202795
2789237937	537035961	13.16	9.29	zst01	GSM3439927	lung	5.19376380644275
2788906161	503332782	11.09	7.91	zst01	ERS3861834	yolk_sac	5.5408792368306345
2784008945	530004111	9.79	6.48	zst01	GSM3954958	stomach	5.252806322100396
2780996113	536072075	10.44	6.77	zst01	ERS3861841	liver	5.187727999075498
2779365873	534931017	8.25	5.64	zst01	CRX102291	blood	5.195746338634912
2775510481	527350063	8.27	5.33	zst01	ERS3861771	kidney	5.263127238879272
2768518609	565189722	10.07	6.44	zst01	GSM2928380	testis	4.898388100907469
2743982353	543047898	9.83	6.38	zst01	GSM3587009	ileum	5.052928780510628
2734370577	532589363	8.22	5.34	zst01	GSM3535279	lymph_node	5.134106625032239
2715868689	535537585	8.58	5.4	zst01	GSM3516947	mammary	5.071294275265479
2707509585	526487754	12.74	8.8	zst01	GSM3535280	lymph_node	5.142587960364981
2700177201	542440955	14.52	10.31	zst01	GSM4037325	lung	4.977826943395157
2690295505	490185238	9.25	6.12	zst01	ERS3861779	skin	5.48832420163579
2688034385	503772878	9.74	6.27	zst01	GSM3954954	stomach	5.335806079262568
2683089265	461159723	9.14	6.15	zst01	GSM3396173	bone_marrow	5.818134436254747
2675755057	500864939	13.06	10.81	zst01	GSM3587010	colon	5.342268641007831
2646775377	487092095	9.94	7.51	zst01	ERS3861835	yolk_sac	5.433829462988924
2635103537	530551693	13.94	10.09	zst01	GSM3302524	testis	4.966723453656004
2628628113	499131583	13.05	9.89	zst01	GSM4080090	lung	5.26640309395128
2607917521	537438325	13.79	9.99	zst01	ERS4228628	thymus	4.852496369699724
2599511665	489733927	12.2	7.19	zst01	GSM3734294	brain	5.308008127850207
2583146129	454198551	12.47	9.83	zst01	ERS3861832	yolk_sac	5.687261932722458
2554889361	463315931	11.65	6.97	zst01	ERX2756738	decidua	5.514356813687893
2549662577	481466818	11.92	6.68	zst01	GSM3378059	blood	5.295614322065285
2530163761	473488190	8.97	5.73	zst01	ERX2756730	decidua	5.343668151469628
2525837745	467247590	8.82	5.82	zst01	ERS3861823	liver	5.405780145382879
2521752881	507929380	7.73	4.68	zst01	GSM4769389	lung	4.964770655715958
2488171921	475845236	8.16	4.91	zst01	GSM3587008	ileum	5.2289520473417115
2468395953	414635892	8.38	5.51	zst01	GSM3558027	blood	5.9531651760624715
2459367281	486116884	7.67	5.23	zst01	GSM3439923	lung	5.059209753759551
2451797681	442077844	7.41	4.82	zst01	GSM3396174	bone_marrow	5.546076814924025
2449477713	482273607	7.08	4.57	zst01	GSM2928377	testis	5.0790208658463865
2448268753	414787957	6.9	4.81	zst01	GSM3396163	bone_marrow	5.902458621767555
2439926545	468770879	8.92	5.55	zst01	CRX102293	blood	5.204944791376429
2428257073	450143462	8.98	5.26	zst01	GSM3378055	blood	5.394407067940487
2416965553	431487854	7.2	4.68	zst01	ERS3861785	skin	5.601468339361413
2415755953	437584072	8.41	5.59	zst01	GSM3396171	bone_marrow	5.520667015960306
2414752497	487662801	7.42	4.66	zst01	GSM3526590	testis	4.951684836424503
2395195697	456858511	8.3	5.38	zst01	CRX102285	blood	5.242751616375163
2389833073	445842349	7.53	4.98	zst01	GSM3178786	liver	5.360264852274049
2383241745	446656290	7.16	4.84	zst01	GSM3309834	blood	5.335739803417971
2382039825	442189647	8.73	5.2	zst01	GSM3378054	blood	5.3869190315982225
2379052209	434964702	8.74	5.59	zst01	GSM3396182	bone_marrow	5.469529361948087
2371651825	493168661	7.67	4.92	zst01	GSM3168248	bone_marrow	4.809007571955186
2320456465	458581279	7.48	4.7	zst01	GSM4145204	kidney	5.060076743778282
2317179857	457092839	7.16	4.57	zst01	GSM3178784	liver	5.069385602429007
2303954865	428463044	6.72	4.37	zst01	ERS3861824	liver	5.377254578343518
2288240945	414228906	6.76	4.34	zst01	ERS3861826	skin	5.5240976953935705
2281462577	456405424	6.95	4.71	zst01	GSM3302525	testis	4.998763066847339
2274790289	407403686	6.86	4.4	zst01	GSM3758117	skin	5.583627166790042
2271136657	454635410	7.57	4.42	zst01	GSM3755697	peritoneal	4.99551202357951
2263646097	445852920	6.88	4.31	zst01	GSM3143601	kidney	5.077113988622077
2241351793	420069215	8.1	5.02	zst01	GSM3378058	blood	5.335672581957714
2236786001	431418467	7.81	4.87	zst01	GSM3535277	lymph_node	5.184724744293341
2235873745	406577653	7.5	5	zst01	GSM2786157	lung	5.499253902673298
2226088337	422143843	9.52	6.98	zst01	GSM3758115	skin	5.273293390186908
2216833873	420080507	8.67	5.3	zst01	GSM3711767	adipose	5.2771643436433004
2208178033	399114717	10.48	7	zst01	GSM3396162	bone_marrow	5.532690073666213
2168327249	419580788	10.79	7.28	zst01	GSM2928378	testis	5.167842072406804
2166318449	438087858	11.9	7.41	zst01	GSM3711773	adipose	4.944940631064009
2160291153	421360367	10.75	6.81	zst01	GSM2928379	testis	5.1269443502264656
2153327057	434015012	11.34	6.8	zst01	GSM3755687	peritoneal	4.961411466108458
2138740145	419442321	10.12	6.72	zst01	GSM3073088	kidney	5.099008940969502
2123991825	391857719	8.65	4.69	zst01	GSM3439917	lung	5.420313858867739
2119984273	390922163	7.53	4.96	zst01	GSM3396175	bone_marrow	5.423034234567049
2114840913	395242276	6.16	4.32	zst01	GSM3439918	lung	5.350745710714407
2108404689	398818787	6.37	4.09	zst01	ERS3861815	skin	5.286623292899188
2105585521	412722435	6.44	4.06	zst01	GSM3535278	lymph_node	5.10169872640919
2081788465	382096483	5.93	4.09	zst01	ERS3861775	skin	5.448331920396138
2080248689	389303015	6.31	3.96	zst01	GSM3378057	blood	5.343520622361479
2073822705	397565308	7.33	4.72	zst01	GSM4486715	testis	5.216307014896783
2058550673	397494339	6.1	3.89	zst01	GSM3954957	stomach	5.178817585626043
2019592081	371917084	7.04	4.5	zst01	GSM3667329	skin	5.430221325891015
2006432337	372236057	6.95	4.38	zst01	GSM3439916	lung	5.390214889902511
2003271089	362795840	7	4.66	zst01	GSM3396179	bone_marrow	5.521758708699637
2002615665	341446427	9.46	6.92	zst01	GSM3396165	bone_marrow	5.865094804462546
2001819729	387458672	7.27	4.62	zst01	GSM3360835	brain	5.16653742363521
1995148113	355066383	9.87	5.9	zst01	ERS3861776	skin	5.619084792378106
1980721585	372880246	9.65	7.4	zst01	ERS4228634	thymus	5.311950971519151
1978431345	404808327	10.06	7.65	zst01	GSM3360837	brain	4.887328676418259
1972602321	368921253	9.29	6.49	zst01	ERS4228638	thymus	5.3469468211960125
1969947921	366297584	8.75	6.34	zst01	GSM3439915	lung	5.377998673886967
1952144625	383836216	9.59	6.38	zst01	GSM3073089	kidney	5.085879194369715
1946898577	374109672	8.91	5.77	zst01	GSM3309832	bone_marrow	5.204085119189327
1935851153	361114316	6.64	4.29	zst01	ERS3861836	liver	5.360771000283467
1932724465	343578288	9.56	5.01	zst01	GSM3396169	bone_marrow	5.625281144075088
1893665457	343070564	9.32	6.34	zst01	GSM3758118	skin	5.519754988364435
1890351825	339926008	12.06	8.24	zst01	GSM3396181	bone_marrow	5.561068528183934
1887651825	375117239	6.87	4.24	zst01	GSM3360834	brain	5.0321649573668354
1858360241	383259170	6.76	4.35	zst01	GSM3770749	brain	4.8488343827494065
1843749841	353910758	8.78	5.86	zst01	ERS3861837	liver	5.209646215388569
1842369393	333081820	9.22	5.56	zst01	GSM3396167	bone_marrow	5.531281752333405
1839343537	378570117	8.59	5.53	zst01	GSM3770750	brain	4.8586601382485775
1838836465	376525113	7.13	4.41	zst01	GSM3717979	adipose	4.883702046721117
1833235025	347519136	6.96	5.13	zst01	GSM3731527	liver	5.2752059817506
1825741969	373871390	8.72	4.83	zst01	GSM3526586	testis	4.883342287838607
1818041713	340440188	8.49	4.92	zst01	GSM3711759	adipose	5.3402676214007965
1808159505	362014832	7.01	4.15	zst01	GSM3711763	adipose	4.994711114488259
1804833585	303394856	7.77	5.35	zst01	GSM3396166	bone_marrow	5.948794283446915
1775374225	353139445	8.85	4.84	zst01	GSM3052921	testis	5.027402772862148
1766283633	331396448	7.11	4.73	zst01	GSM4080088	lung	5.329820653358361
1766150033	334119281	7.7	4.61	zst01	GSM3667328	skin	5.285986572561791
1765771985	347250851	7.04	4.68	zst01	GSM3439925	lung	5.085004053740965
1762109649	342491596	6.99	4.66	zst01	ERS3861780	kidney	5.1449719338514806
1752658641	323290741	6.88	4.36	zst01	GSM3178782	liver	5.4213078777904125
1752017169	313540013	6.65	4.46	zst01	GSM2786158	lung	5.587858315869879
1751934577	325680043	6.85	4.21	zst01	GSM4272900	muscle	5.379312041542564
1724661137	343010464	6.34	4.13	zst01	GSM3052919	testis	5.028013189125332
1720458225	336604554	6.65	4.04	zst01	GSM2877959	blood	5.111214939177561
1704551185	325058759	6.26	4.03	zst01	GSM3587013	rectum	5.243824809532359
1697666833	317989259	6.03	3.82	zst01	GSM3439988	lung	5.338755272233897
1677424337	304228372	5.84	3.71	zst01	GSM3309833	bone_marrow	5.5137011908935305
1673975921	345202809	6.33	3.91	zst01	GSM3526589	testis	4.849253474643655
1664213169	316552295	5.89	3.69	zst01	ERS4228636	thymus	5.257308808959985
1653033713	318515394	5.87	3.68	zst01	GSM2905290	brain	5.18980791553202
1650991377	320252713	5.98	3.9	zst01	ERX2756713	decidua	5.155276786054893
1646961009	301690919	5.81	3.93	zst01	GSM3396172	bone_marrow	5.459100374844229
1646267153	311006309	6.03	3.75	zst01	GSM3378056	blood	5.293356132527845
1641523057	332441275	5.97	3.78	zst01	GSM3526587	testis	4.937783543875531
1630509809	313235816	6.13	3.68	zst01	ERS4228635	thymus	5.205374755101441
1604844753	282752495	5.51	3.8	zst01	GSM3396178	bone_marrow	5.675793428454098
1600218961	287614931	5.6	3.57	zst01	ERS3861828	kidney	5.563754828152507
1597793137	291444667	5.57	3.6	zst01	GSM4272899	muscle	5.482320721277771
1595914769	307500582	5.65	3.58	zst01	GSM3954956	stomach	5.189956905512458
1581579601	304360679	5.76	3.84	zst01	CRX102290	blood	5.196399239863701
1581016273	314431200	5.78	3.61	zst01	GSM3535281	lymph_node	5.0281787335353485
1567266385	298154249	4.7	2.98	zst01	GSM3734295	brain	5.256562300408471
1539715377	304382875	4.82	3.29	zst01	GSM3711758	adipose	5.058482271711245
1521601809	286200281	5.53	3.59	zst01	ERS4228637	thymus	5.316562945652733
1518322929	298950389	4.9	3.32	zst01	SRX4733402	placenta	5.078845804746552
1503528977	300934512	4.66	3	zst01	GSM3755696	peritoneal	4.996199894148399
1502511409	299772606	4.5	2.77	zst01	GSM3711787	adipose	5.01217048832007
1499907665	275391903	4.38	2.96	zst01	GSM3758116	skin	5.446447948035712
1491935921	302057689	5.4	3.46	zst01	GSM3360838	brain	4.939241659231525
1476758833	271499590	5.51	3.37	zst01	GSM3758119	skin	5.439267267401767
1471008625	264252618	4.46	3.19	zst01	GSM3734178	blood	5.56667569136439
1448200465	281942343	5.35	3.27	zst01	GSM4037324	lung	5.136512840144767
1436147921	249631411	6.99	4.6	zst01	GSM3169075	blood	5.753073762820657
1428307889	253424501	5.02	3.3	zst01	GSM3734180	blood	5.63602920540031
1427877969	248552067	4.99	3.15	zst01	GSM3665017	blood	5.74478412605597
1407655633	284646857	5.12	3.13	zst01	GSM3526588	testis	4.945270247617735
1405707793	274720486	4.4	2.96	zst01	GSM4463244	eye	5.116865558398874
1403330321	281005499	5.58	3.85	zst01	GSM4463249	eye	4.993960353067681
1384879153	261832119	4.32	2.74	zst01	GSM4272898	muscle	5.28918743158474
1342205073	234214068	4.65	3.07	zst01	GSM3734181	blood	5.730676574901556
1324346641	229550795	3.75	2.55	zst01	GSM3665016	blood	5.769296686600454
1323788401	236238145	3.87	2.74	zst01	GSM3665018	blood	5.603618336065075
1307763665	255179753	4.92	3.37	zst01	GSM2877960	blood	5.124872367910788
1279893873	234768522	6.61	5.41	zst01	GSM3734179	blood	5.45172692700259
1258527601	239719184	5.5	3.84	zst01	GSM3439913	lung	5.250007863367331
1241770353	241812811	4.55	2.89	zst01	GSM3711786	adipose	5.135254612295955
1239684945	227506033	4.77	3.42	zst01	GSM3954953	stomach	5.449020092579259
1232831793	159503114	5.11	3.28	zst01	GSM4213827	lung	7.729202033008584
1227904433	241356729	5.14	3.41	zst01	GSM3954949	stomach	5.087508593970048
1218729297	235893189	4.6	3.07	zst01	GSM4463239	eye	5.166445466977853
1210624689	217558307	5.32	4.43	zst01	GSM3665019	blood	5.56459877673161
1201636017	232209044	4.49	2.98	zst01	GSM2905292	brain	5.174802825509243
1197000657	230756028	4.51	2.94	zst01	ERX2756729	decidua	5.187299622786019
1182299057	252037129	6.2	5.38	zst01	GSM3526585	testis	4.6909717694808375
1173920465	151215016	4.46	3.06	zst01	GSM4213829	lung	7.763253253896425
1167356945	226103201	6.38	3.63	zst01	GSM3734296	brain	5.162938604305739
1156013873	214767650	5.6	3.47	zst01	ERS3861773	liver	5.382625702707088
1131740241	229382237	5.27	2.75	zst01	GSM3954952	stomach	4.933861731412097
1125788305	144898671	4.21	3.46	zst01	GSM4213828	lung	7.769486753953734
1121353969	213472739	4.4	2.68	zst01	GSM3711775	adipose	5.252914139074217
1097566897	199483898	4.45	2.73	zst01	GSM3396185	bone_marrow	5.502032534976833
1082687569	204428602	4.05	2.59	zst01	GSM3711774	adipose	5.296164814549776
1082283665	218284229	4.19	2.53	zst01	GSM3509838	kidney	4.958139531921933
1078654961	217929505	4.08	2.5	zst01	GSM3732871	testis	4.9495590833375225
1071961521	205680012	3.84	2.45	zst01	GSM3711765	adipose	5.2117923884601876
1061767441	210243582	3.73	2.4	zst01	GSM3375767	tonsil	5.050177660119965
1055268657	209393220	3.88	2.41	zst01	GSM3402078	testis	5.039650553155446
1052298801	199622483	3.79	2.32	zst01	GSM3439919	lung	5.271444304196938
1049170289	203769418	3.99	2.52	zst01	GSM3954948	stomach	5.148811334387774
1048588689	194840659	3.68	2.43	zst01	ERS3861793	skin	5.3817755204779925
1043788689	201813192	3.74	2.41	zst01	GSM3439914	lung	5.172053812022358
1040943761	198286242	3.74	2.45	zst01	GSM3954946	stomach	5.249702402449081
1032854225	194491805	3.63	2.46	zst01	ERS3861784	skin	5.310528250791852
1031824401	192660738	3.72	2.39	zst01	ERS3861782	liver	5.355654772795482
1028616433	199194259	3.78	2.35	zst01	ERS4228639	thymus	5.163885938098246
1024075249	212427410	4.01	2.45	zst01	GSM3711760	adipose	4.820824435980272
1019788785	199223731	3.7	2.29	zst01	GSM4463229	eye	5.1188117995842575
982901489	188660401	3.79	2.37	zst01	GSM3954947	stomach	5.209898228722624
976964561	201191616	3.75	2.27	zst01	GSM3526584	testis	4.855891017844401
969207185	181069603	4.12	2.38	zst01	ERX2756728	placenta	5.352677472872131
954498353	188539002	4.48	2.71	zst01	GSM4463234	eye	5.062604250976145
941705073	161966893	4.59	2.72	zst01	GSM3396177	bone_marrow	5.814182488516342
935534769	178178273	5.05	3.25	zst01	GSM3732366	blood	5.250554701470252
927101361	176422374	6.28	4.73	zst01	GSM3667327	skin	5.255010121335291
915133841	174254773	3.26	2.07	zst01	GSM3738542	blood	5.251700284846717
908602353	182060512	3.59	2.25	zst01	GSM3509840	kidney	4.990661308257773
903939729	185111813	4.42	2.89	zst01	GSM3509839	kidney	4.88320931198486
896455729	169161957	4.73	3.21	zst01	ERX2756736	placenta	5.299393225865789
893370545	175931954	3.22	2.35	zst01	ERX2756742	placenta	5.077932261242321
887171441	178341183	3.33	2.11	zst01	GSM3711771	adipose	4.9745741621552435
869841329	168460780	3.44	2.35	zst01	GSM3732364	blood	5.163464926376335
867588689	186631438	3.43	2.21	zst01	ERX2756712	decidua	4.648673869190248
854045073	180798829	3.79	2.55	zst01	GSM3526583	testis	4.723731219520233
849095057	163926672	3.08	1.94	zst01	GSM3734297	brain	5.1797248528293185
836830929	164879091	3.06	2.32	zst01	GSM3711777	adipose	5.075421776797642
797923441	149597432	3.13	2.08	zst01	GSM3738539	bone_marrow	5.333804399797451
777766353	147488488	3.05	1.81	zst01	GSM3738538	bone_marrow	5.273403799488404
777554833	148305495	3.01	1.81	zst01	GSM3738543	blood	5.242926656224033
768002897	133682443	2.72	1.84	zst01	GSM3396164	bone_marrow	5.744979518365025
767198129	109031863	2.58	2.05	zst01	GSM4213826	lung	7.036458039793377
707724881	138616804	3.6	2.8	zst01	GSM3402080	testis	5.105621112141642
698610225	142023002	3.69	3.02	zst01	GSM3711780	adipose	4.918993509234511
688370993	127086895	3.22	2.22	zst01	ERX2756718	blood	5.416537975847156
661403057	119846546	4.29	3.23	zst01	GSM3396180	bone_marrow	5.518749426454059
649449553	133524248	2.4	1.47	zst01	GSM3711781	adipose	4.863907213317539
645632401	131904208	2.67	1.7	zst01	GSM4463223	eye	4.894706626796925
640449329	123934219	3.33	2.24	zst01	GSM3711782	adipose	5.167655343033227
634667281	88470650	2.66	1.89	zst01	GSM4213824	lung	7.173760800898377
632658769	129350624	3.23	1.95	zst01	GSM3319032	ovary	4.891037626536692
624164945	82026791	1.89	1.4	zst01	GSM4213830	lung	7.609281521204457
616878929	122293952	3.1	1.85	zst01	GSM4037982	eye	5.044230879054428
602355089	120516468	2.5	1.41	zst01	GSM3020393	blood	4.998114357284351
598873873	126963395	2.66	1.76	zst01	GSM3711779	adipose	4.716901851907788
586670929	89223882	2.04	1.26	zst01	ERS3861813	yolk_sac	6.57526791986029
585740081	116072566	3.06	1.66	zst01	GSM3711783	adipose	5.0463266315659805
555801617	114608877	2.41	1.54	zst01	GSM4339769	lung	4.849551200122134
553582705	111906453	2.11	1.34	zst01	ERS3861811	skin	4.946834522581106
547980081	94828890	2.01	1.38	zst01	GSM3396184	bone_marrow	5.778619585233994
543946833	109153869	2.11	1.3	zst01	GSM4037309	lung	4.983303276221936
538308753	104808991	2.03	1.22	zst01	ERX2756726	placenta	5.136093267036604
537679505	99133257	1.99	1.23	zst01	GSM3557962	ovary	5.423805504544252
520957937	99546003	1.52	0.98	zst01	GSM3557960	ovary	5.233338570108134
519896305	108165759	1.68	1.02	zst01	GSM3319036	ovary	4.806477667299501
513683697	104406596	1.63	0.97	zst01	GSM4037981	eye	4.920031077346875
513067057	94219349	1.52	1.06	zst01	GSM3738537	bone_marrow	5.445453215772059
508856177	107125103	1.64	1	zst01	GSM3319038	ovary	4.750111437465782
502460401	93144910	1.47	0.95	zst01	GSM3557970	ovary	5.394394615873266
500490513	95455760	1.56	1.01	zst01	GSM3557969	ovary	5.243167232653116
496826001	101450157	1.62	1	zst01	GSM3319035	ovary	4.897242307865526
495685617	102756504	1.56	0.98	zst01	GSM3319034	ovary	4.823885571272452
485909585	94862586	1.73	1.11	zst01	GSM3711776	adipose	5.122246878237116
472545681	86690047	2.46	1.8	zst01	GSM3738536	bone_marrow	5.450979637835472
472091793	92643662	2.5	1.82	zst01	GSM3711784	adipose	5.095780788544391
465134737	87363108	1.65	1.11	zst01	GSM3738541	bone_marrow	5.324155099884954
460712433	101367340	2.12	1.17	zst01	GSM3711768	adipose	4.544979013950647
456134641	85311490	1.64	1.13	zst01	GSM3738540	bone_marrow	5.346696453197571
420446609	81234592	1.51	0.94	zst01	GSM3723357	bladder	5.17570900091429
417977521	83451558	1.31	0.82	zst01	GSM3319037	ovary	5.0086245364047
417525425	88742513	1.61	1.02	zst01	GSM3319039	ovary	4.704908739737853
415025041	77056099	1.51	0.94	zst01	GSM3557971	ovary	5.386011573204608
405092561	80656995	1.81	1.63	zst01	GSM3319033	ovary	5.022410777887274
393240817	83800778	2.13	1.05	zst01	GSM3711761	adipose	4.692567615541708
392430097	82547658	2.87	0.98	zst01	GSM3319043	ovary	4.753982202620454
381839729	73825662	2.84	1.9	zst01	GSM3711772	adipose	5.172181578270169
372044497	68214991	1.33	0.88	zst01	GSM3557961	ovary	5.453999063050525
366044657	71578350	1.58	0.95	zst01	GSM3557972	ovary	5.113901857195646
355537265	62856609	1.67	1.08	zst01	GSM2803967	blood	5.656322710631749
347442769	66881470	1.78	1.19	zst01	GSM3557964	ovary	5.194903296832441
345064849	71384912	1.38	0.99	zst01	GSM4475053	lung	4.833862497442037
329474833	65409280	1.21	0.82	zst01	GSM3557965	ovary	5.037126734922017
329073073	66765546	1.25	0.77	zst01	ERX2756710	decidua	4.928785769234929
327255985	67005991	1.29	0.8	zst01	GSM3319044	ovary	4.883980971194053
323289041	67636952	1.29	0.97	zst01	GSM4037301	lung	4.779769511198553
319991665	66506785	1.26	0.79	zst01	GSM3319045	ovary	4.811413827927481
310012337	67427457	1.29	0.77	zst01	GSM4037305	lung	4.59771658005729
285429297	56790908	1.23	0.75	zst01	GSM3711762	adipose	5.025968188429035
279126737	48220346	1.06	0.67	zst01	GSM3557963	ovary	5.788567692981713
278169937	59321364	1.23	0.74	zst01	GSM3954950	stomach	4.68920331973486
277053617	54697652	1.2	0.76	zst01	GSM3557959	ovary	5.065182999080107
274192017	56435070	1.15	0.71	zst01	GSM4475051	lung	4.8585395038935895
271739697	52733723	1.5	0.98	zst01	ERX2756737	decidua	5.153053521368101
264414289	51352227	1.42	1.02	zst01	GSM3557973	ovary	5.149032562891576
262739473	56769492	1.48	1.11	zst01	SAMN14275543	blood	4.628180801758804
253866769	61933141	2.02	1.18	zst01	GSM3711764	adipose	4.099045598220184
251196049	53971067	1.03	0.63	zst01	ERX2756720	blood	4.654272427113587
242917425	49511488	1	0.58	zst01	GSM3319041	ovary	4.906284072900415
240803825	50176707	1.23	0.82	zst01	ERS3861814	liver	4.799115753052507
238866353	48354494	1.19	0.85	zst01	GSM3732362	blood	4.939899753681633
237450993	47922075	1.2	0.63	zst01	ERX2756708	decidua	4.954939722455674
232900753	48667159	1.24	0.74	zst01	GSM3576410	rectum	4.7855834978984495
225839953	49235141	1.25	0.62	zst01	GSM4037302	lung	4.586966715501028
223659377	45895207	0.98	0.56	zst01	GSM4475052	lung	4.873262190537674
222910385	47292125	1.07	0.74	zst01	GSM3576412	blood	4.713477878187964
214801233	46645383	1.16	0.58	zst01	SRX4733403	placenta	4.604983798718085
212102289	45775014	0.84	0.52	zst01	GSM3711769	adipose	4.633582176512278
208710641	46664640	0.97	0.6	zst01	GSM4037306	lung	4.472565115685024
193283185	38441274	0.74	0.47	zst01	GSM3360836	brain	5.028011948823548
185651441	35630150	0.84	0.48	zst01	GSM3557968	ovary	5.21051527989638
170667665	36243982	0.71	0.45	zst01	GSM3148575	mammary	4.708855252162966
168120305	35626367	0.87	0.53	zst01	GSM3148576	mammary	4.718985379564523
166612977	30606105	0.83	0.44	zst01	GSM3509837	kidney	5.443782441444281
165746929	35784678	0.81	0.69	zst01	ERS4228664	thymus	4.63178483819248
161478385	33335329	0.87	0.59	zst01	GSM3711785	adipose	4.844061536035838
159820945	35502922	1.02	1.02	zst01	GSM3576408	rectum	4.501627922343969
155764817	33668040	0.61	0.38	zst01	ERX2756722	decidua	4.626489008567176
155126321	31872459	0.64	0.39	zst01	GSM4037316	lung	4.8670961032532825
154451121	30699956	0.78	0.44	zst01	GSM3319040	ovary	5.030988350602196
154343921	34693538	0.77	0.46	zst01	GSM3576428	ileum	4.448780086942992
152787537	31024989	0.57	0.38	zst01	GSM3557967	ovary	4.92466047288526
148339857	32102472	0.6	0.37	zst01	GSM3148577	mammary	4.6208234991996875
146076785	31100058	0.58	0.4	zst01	GSM3711770	adipose	4.696993973451754
142603953	28514379	0.54	0.32	zst01	GSM3319042	ovary	5.001124274879
138696017	31097260	0.85	0.38	zst01	GSM3576430	ileum	4.460071948461054
131174961	29352543	0.55	0.33	zst01	GSM3576420	blood	4.468947068742902
131146193	29600471	0.53	0.32	zst01	GSM3576422	blood	4.430544128841734
129191057	25612680	0.69	0.35	zst01	GSM3576400	rectum	5.044027294293295
128734705	28046791	0.6	0.35	zst01	GSM3148578	mammary	4.589997657842567
125914609	24857158	0.5	0.3	zst01	GSM3319046	ovary	5.06552716123058
123848817	26903820	0.51	0.3	zst01	GSM4037313	lung	4.603391525813063
120866609	26292988	0.5	0.31	zst01	GSM3148579	mammary	4.596914165860495
120734065	26966683	0.51	0.3	zst01	GSM3576415	blood	4.477156682562701
119721201	22931007	0.65	0.45	zst01	ERX2756739	decidua	5.220930812153169
117692145	26197151	0.7	0.36	zst01	GSM3711766	adipose	4.492555125555447
111830641	25397205	0.87	0.61	zst01	GSM3576429	ileum	4.403265674313374
109421553	21074081	0.38	0.26	zst01	GSM3557966	ovary	5.192233673202642
106936753	22113290	0.57	0.35	zst01	GSM3576398	rectum	4.835859024143399
104659537	22322039	0.6	0.28	zst01	GSM3576401	rectum	4.688619036997472
100641969	22827432	0.53	0.35	zst01	ERX2756721	decidua	4.40881694445525
97709201	21085257	0.42	0.26	zst01	GSM3576427	ileum	4.634005694120778
93297873	21547562	0.52	0.25	zst01	GSM3711778	adipose	4.32985750313655
88070993	18617287	0.47	0.26	zst01	GSM3576414	blood	4.730602960571001
83420657	18005264	0.4	0.23	zst01	GSM3576403	rectum	4.633126012481683
83146769	16236676	0.4	0.19	zst01	GSM4142871	lung	5.120923087952239
81480465	17716951	0.33	0.22	zst01	GSM3576405	rectum	4.599011703537476
80856081	18608563	0.37	0.22	zst01	GSM3576419	blood	4.345100747435469
79369841	17803687	0.35	0.24	zst01	GSM3576416	blood	4.458056412696988
78115537	17198486	0.35	0.22	zst01	GSM3576413	blood	4.542000790069545
77677969	16436282	0.34	0.22	zst01	GSM3576402	rectum	4.726006100406406
77434065	15167494	0.29	0.19	zst01	GSM4142873	lung	5.1052642578925695
76864849	15384181	0.39	0.25	zst01	GSM4475050	lung	4.9963562571189195
72001841	15187735	0.53	0.31	zst01	ERX2756711	decidua	4.740788603435601
71654801	14703384	0.43	0.21	zst01	GSM3576399	rectum	4.873354392431021
71335825	16297154	0.59	0.4	zst01	GSM3576418	blood	4.377195245255705
70228305	16349169	0.63	0.37	zst01	GSM3576426	ileum	4.295527497452623
69941073	15359401	0.29	0.19	zst01	GSM3576406	rectum	4.553632853260358
60573777	12791997	0.31	0.16	zst01	ERS4228662	thymus	4.735286992328094
59390705	13575205	0.37	0.19	zst01	ERX2756724	decidua	4.374939825954746
59291281	13635393	0.37	0.2	zst01	GSM4037323	lung	4.348336787945899
54840337	12159028	0.24	0.17	zst01	GSM3576407	rectum	4.510256658673703
54639057	11857985	0.28	0.15	zst01	GSM3576404	rectum	4.607785977128492
52738161	10175956	0.26	0.14	zst01	ERS4228668	thymus	5.182624708676021
51447409	11100202	0.21	0.14	zst01	GSM3576409	rectum	4.634817366386666
49306513	9692507	0.25	0.13	zst01	ERS4228669	thymus	5.087075304665759
48007249	9414284	0.24	0.16	zst01	GSM4272901	muscle	5.099405222956945
47868657	10839502	0.2	0.12	zst01	GSM3576425	blood	4.4161306488065595
47022353	10658353	0.21	0.13	zst01	GSM3576421	blood	4.411784165902556
44523953	8884428	0.18	0.12	zst01	ERS4228672	thymus	5.011459713557248
43297457	8666703	0.17	0.11	zst01	GSM4272902	muscle	4.9958394789806455
43097105	9528093	0.19	0.12	zst01	GSM3576411	blood	4.523161665193654
42101361	8702702	0.22	0.1	zst01	GSM5051497	tonsil	4.837734418574829
42072625	8666045	0.18	0.18	zst01	GSM3576397	rectum	4.85488189825924
42002865	8455967	0.21	0.17	zst01	GSM3319047	ovary	4.967245614842158
41971121	8578986	0.22	0.18	zst01	ERS4228670	thymus	4.892317227234081
40976817	7933288	0.28	0.2	zst01	GSM3745992	retina	5.165174515282945
40281681	7888064	0.15	0.1	zst01	ERS4228671	thymus	5.106662547362699
39452497	8818486	0.17	0.11	zst01	GSM3576417	blood	4.473840180729436
38837233	8084162	0.24	0.13	zst01	GSM4142872	lung	4.80411364839052
38629169	7946582	0.21	0.12	zst01	GSM5051498	tonsil	4.861104937946906
37589041	7552242	0.22	0.13	zst01	ERS4228673	thymus	4.9772029286137816
37297713	7464345	0.2	0.08	zst01	GSM4037988	eye	4.996783106890156
36534993	7177578	0.18	0.1	zst01	GSM4037987	eye	5.090156178031085
36391313	7208300	0.22	0.08	zst01	GSM4037990	eye	5.0485291955107305
36376625	6281559	0.25	0.1	zst01	ERS4228665	thymus	5.791018599045237
36374033	7445166	0.13	0.08	zst01	GSM5051494	tonsil	4.885590596636797
35837137	7965010	0.15	0.09	zst01	GSM3576423	blood	4.499321030356522
35591313	7030546	0.14	0.09	zst01	GSM3745993	retina	5.062382494901534
35062193	7685941	0.15	0.09	zst01	GSM3576424	blood	4.56186080533275
34379633	7050341	0.14	0.08	zst01	GSM3739218	bone_marrow	4.876307826812916
33786289	6737236	0.13	0.08	zst01	GSM4037989	eye	5.014859060896783
33274289	6621239	0.13	0.13	zst01	GSM4037994	eye	5.025387091449199
32362417	6630529	0.17	0.1	zst01	GSM3739220	blood	4.88081976566274
32128785	6428139	0.18	0.12	zst01	GSM4037991	eye	4.998147208702239
31087281	6398149	0.19	0.14	zst01	GSM3739219	blood	4.858792910262014
30432433	6424626	0.25	0.17	zst01	GSM5051495	tonsil	4.736841179548818
29646705	5410217	0.1	0.07	zst01	GSM3745994	retina	5.479762641683319
27353681	4799011	0.1	0.06	zst01	GSM3773119	lung	5.699857949898427
26565073	4716764	0.15	0.07	zst01	GSM3773108	lung	5.6320547307433655
26287697	4569297	0.09	0.06	zst01	GSM3773124	lung	5.753116289004632
25721681	5498643	0.16	0.1	zst01	GSM3745995	retina	4.677823419341827
24054545	4847566	0.16	0.05	zst01	GSM4037992	eye	4.962190303339861
23797777	4957616	0.09	0.05	zst01	GSM3745996	retina	4.800246126363962
23654513	4147249	0.1	0.06	zst01	GSM3773125	lung	5.703663561073859
23575121	4947851	0.09	0.06	zst01	ERS4228663	thymus	4.764719269032152
23292305	4571555	0.18	0.05	zst01	GSM4037984	eye	5.09505080875107
23051409	4078414	0.13	0.05	zst01	GSM3773111	lung	5.6520522438379235
22916369	4674059	0.1	0.06	zst01	GSM4037993	eye	4.902883981567199
22750929	3971621	0.08	0.06	zst01	GSM3773116	lung	5.72837362880295
22736177	4885100	0.09	0.06	zst01	GSM3745997	retina	4.654188655298766
22366481	3855299	0.09	0.06	zst01	GSM3773112	lung	5.80149062368444
21255281	4320877	0.08	0.05	zst01	GSM4272897	muscle	4.919205290962923
18885841	3349765	0.08	0.09	zst01	GSM3773117	lung	5.637959976296845
16951601	3521521	0.11	0.08	zst01	GSM4272895	muscle	4.813715721132999
16397425	3265514	0.09	0.06	zst01	GSM4037985	eye	5.021391731898868
14716273	2602408	0.11	0.07	zst01	GSM3773114	lung	5.654867722509307
13050673	2618621	0.05	0.03	zst01	GSM4037986	eye	4.983796051433178
11279345	1989081	0.08	0.03	zst01	GSM3773121	lung	5.670631311645931
6153553	1359909	0.05	0.02	zst01	GSM4272896	muscle	4.524974097531526
4225457	1012957	0.03	0.01	zst01	ERX2756725	decidua	4.171408065692818
152787537	25054031	92.99	0.53	zst19	GSM3557967	ovary	6.0983215435472236
148339857	26375736	101.65	0.44	zst19	GSM3148577	mammary	5.62410303924789
146076785	24386420	104.32	0.62	zst19	GSM3711770	adipose	5.990087310888601
142603953	21744500	91.2	0.62	zst19	GSM3319042	ovary	6.558161971992917
138696017	25199756	57.11	0.3	zst19	GSM3576430	ileum	5.503863489789346
131174961	24097629	52.05	0.29	zst19	GSM3576420	blood	5.44347997888091
131146193	24238927	52.01	0.28	zst19	GSM3576422	blood	5.4105609955424185
129191057	20200701	50.1	0.28	zst19	GSM3576400	rectum	6.395374942681444
128734705	23078279	51.06	0.29	zst19	GSM3148578	mammary	5.578176128297955
125914609	18724489	48.49	0.31	zst19	GSM3319046	ovary	6.724595207911949
123848817	22453179	49.21	0.28	zst19	GSM4037313	lung	5.515870024462906
120866609	21655409	82.21	0.37	zst19	GSM3148579	mammary	5.581358865122335
120734065	21957915	154.93	0.36	zst19	GSM3576415	blood	5.498430292675785
119721201	16728252	72.52	0.45	zst19	ERX2756739	decidua	7.1568267264266465
117692145	21714972	83.79	0.43	zst19	GSM3711766	adipose	5.419861697265831
111830641	20675762	45.64	0.25	zst19	GSM3576429	ileum	5.408779661905569
109421553	17188444	40.81	0.27	zst19	GSM3557966	ovary	6.365995258209527
106936753	17618950	43.24	0.23	zst19	GSM3576398	rectum	6.069416906228804
104659537	18046275	42.33	0.23	zst19	GSM3576401	rectum	5.799509150780424
100641969	18800511	88.93	0.29	zst19	ERX2756721	decidua	5.353150720211807
97709201	16826051	68.33	0.29	zst19	GSM3576427	ileum	5.807019187092681
93297873	17448670	67.33	0.37	zst19	GSM3711778	adipose	5.346990515609499
88070993	14937889	67.77	0.28	zst19	GSM3576414	blood	5.8958125207651495
83420657	14517643	79.51	0.35	zst19	GSM3576403	rectum	5.746157072466929
83146769	13695979	97.69	0.52	zst19	GSM4142871	lung	6.07088905437136
81480465	14238216	144.54	0.25	zst19	GSM3576405	rectum	5.722659706805965
80856081	15020962	73.42	0.24	zst19	GSM3576419	blood	5.3828830004363235
79369841	14368566	104.42	0.25	zst19	GSM3576416	blood	5.523852623845692
78115537	13855592	56.59	0.21	zst19	GSM3576413	blood	5.6378346735383085
77677969	13175738	31.55	0.17	zst19	GSM3576402	rectum	5.895530785448223
77434065	12561507	57.79	0.27	zst19	GSM4142873	lung	6.164392934701227
76864849	12623703	32.43	0.19	zst19	GSM4475050	lung	6.088930403384807
72001841	13220604	30.88	0.15	zst19	ERX2756711	decidua	5.446183926241192
71654801	11862268	50.53	0.19	zst19	GSM3576399	rectum	6.0405650083103835
71335825	13157122	29.55	0.16	zst19	GSM3576418	blood	5.421841113884936
70228305	13037435	53.23	0.23	zst19	GSM3576426	ileum	5.38666578203458
69941073	12231736	29.36	0.16	zst19	GSM3576406	rectum	5.718000535655773
60573777	10478595	38.46	0.21	zst19	ERS4228662	thymus	5.7807155444026606
59390705	11149904	23.7	0.13	zst19	ERX2756724	decidua	5.326566488823581
59291281	10811863	43.63	0.21	zst19	GSM4037323	lung	5.483909757273099
54840337	9592863	37.61	0.17	zst19	GSM3576407	rectum	5.71678517664643
54639057	9556457	38.55	0.15	zst19	GSM3576404	rectum	5.717501475703809
52738161	8265470	33.12	0.15	zst19	ERS4228668	thymus	6.380539884604263
51447409	9008923	35.02	0.16	zst19	GSM3576409	rectum	5.710716919214428
49306513	7851794	36.26	0.16	zst19	ERS4228669	thymus	6.279649338737109
48007249	7823532	31.86	0.13	zst19	GSM4272901	muscle	6.136262879732581
47868657	8988975	18.76	0.11	zst19	GSM3576425	blood	5.325263113981293
47022353	8495964	19.14	0.11	zst19	GSM3576421	blood	5.534669520727724
44523953	7216508	28.02	0.12	zst19	ERS4228672	thymus	6.169736526308847
43297457	7385720	30.37	0.12	zst19	GSM4272902	muscle	5.862320396657333
43097105	7865544	29.41	0.13	zst19	GSM3576411	blood	5.4792275016197225
42101361	7440205	30.93	0.17	zst19	GSM5051497	tonsil	5.658629164115774
42072625	6921701	29.51	0.11	zst19	GSM3576397	rectum	6.078364985716661
42002865	6593353	27.06	0.15	zst19	GSM3319047	ovary	6.370486306436194
41971121	6999390	16.22	0.09	zst19	ERS4228670	thymus	5.996396971736108
40976817	6667658	29.38	0.12	zst19	GSM3745992	retina	6.145608697986609
40281681	6431276	26.17	0.12	zst19	ERS4228671	thymus	6.2634041829335265
39452497	7141815	29.3	0.11	zst19	GSM3576417	blood	5.524155554295372
38837233	6448176	26.74	0.13	zst19	GSM4142872	lung	6.02297967673339
38629169	6790506	28.51	0.16	zst19	GSM5051498	tonsil	5.688702579748844
37589041	6147766	25	0.11	zst19	ERS4228673	thymus	6.11426020443849
37297713	5938571	26.03	0.15	zst19	GSM4037988	eye	6.280587198502805
36534993	5896288	24.45	0.13	zst19	GSM4037987	eye	6.196270093998122
36391313	5606446	28.55	0.13	zst19	GSM4037990	eye	6.490977171634222
36376625	5202278	22.66	0.1	zst19	ERS4228665	thymus	6.992441580399971
36374033	6302626	27.49	0.11	zst19	GSM5051494	tonsil	5.771250427996203
35837137	6673013	26.13	0.11	zst19	GSM3576423	blood	5.37045814237137
35591313	5841583	15.17	0.08	zst19	GSM3745993	retina	6.092751399749006
35062193	6427100	14.16	0.08	zst19	GSM3576424	blood	5.455367584135924
34379633	5947022	14.66	0.08	zst19	GSM3739218	bone_marrow	5.7809829861063236
33786289	5346565	24.11	0.12	zst19	GSM4037989	eye	6.3192515194335055
33274289	5381530	19.58	0.12	zst19	GSM4037994	eye	6.18305370405814
32362417	5668393	20.37	0.1	zst19	GSM3739220	blood	5.709275450731804
32128785	5073029	12.17	0.08	zst19	GSM4037991	eye	6.333254747804517
31087281	5460596	11.51	0.08	zst19	GSM3739219	blood	5.693019772933211
30432433	5552044	11.2	0.08	zst19	GSM5051495	tonsil	5.481302561723214
29646705	4447635	11.18	0.06	zst19	GSM3745994	retina	6.6657234687648605
27353681	3336100	11.17	0.06	zst19	GSM3773119	lung	8.199298881928
26565073	3296827	11.1	0.06	zst19	GSM3773108	lung	8.057769788951619
26287697	3244749	10.32	0.06	zst19	GSM3773124	lung	8.101611865817665
25721681	4628619	16.3	0.08	zst19	GSM3745995	retina	5.557096187869427
24054545	3865574	8.64	0.06	zst19	GSM4037992	eye	6.22276148380551
23797777	4171367	14.84	0.07	zst19	GSM3745996	retina	5.705030748912766
23654513	2886856	13.49	0.09	zst19	GSM3773125	lung	8.193866614753212
23575121	4021536	8.13	0.08	zst19	ERS4228663	thymus	5.862218067922306
23292305	3707094	14.31	0.08	zst19	GSM4037984	eye	6.283170861057205
23051409	2871926	13.29	0.08	zst19	GSM3773111	lung	8.026463425589657
22916369	3794805	8.11	0.06	zst19	GSM4037993	eye	6.03887920459681
22750929	2749949	8.96	0.05	zst19	GSM3773116	lung	8.273218521507125
22736177	4086289	8.1	0.05	zst19	GSM3745997	retina	5.564015907832266
22366481	2700763	8.8	0.05	zst19	GSM3773112	lung	8.2815415495547
21255281	3434920	7.46	0.05	zst19	GSM4272897	muscle	6.187998847134722
18885841	2340217	7.46	0.05	zst19	GSM3773117	lung	8.070123838943141
16951601	2812902	5.92	0.04	zst19	GSM4272895	muscle	6.026374541310006
16397425	2597578	5.95	0.05	zst19	GSM4037985	eye	6.312582336314828
14716273	1814676	5.82	0.04	zst19	GSM3773114	lung	8.109587055760919
13050673	2119655	4.67	0.03	zst19	GSM4037986	eye	6.156979791522677
11279345	1405913	4.46	0.02	zst19	GSM3773121	lung	8.022790172649374
6153553	1104183	2.01	0.02	zst19	GSM4272896	muscle	5.572946694524368
4225457	825541	1.58	0.01	zst19	ERX2756725	decidua	5.11840962471882
4709231665	708386545	27.99	17.67	bus	GSM4463253	eye	6.647827656015121
3696210385	470312985	17.68	15.92	bus	GSM4475049	lung	7.859043876919537
2964042257	342383681	11.94	11.96	bus	ERS3861777	kidney	8.657078072012434
2153327057	272544957	10.56	10.21	bus	GSM3755687	peritoneal	7.90081416549564
1581579601	190134053	6.93	5.02	bus	CRX102290	blood	8.318234298618775
1518322929	192899533	7.28	5.02	bus	SRX4733402	placenta	7.871055493949796
1043788689	125098265	4.03	4.05	bus	GSM3439914	lung	8.343750322996087
869841329	108339409	4.25	3.58	bus	GSM3732364	blood	8.028854292531722
472091793	58142013	2.27	3.26	bus	GSM3711784	adipose	8.119632751621449
238866353	31861669	1.19	1.07	bus	GSM3732362	blood	7.496981812220822
165746929	24595773	0.97	0.6	bus	ERS4228664	thymus	6.738837970247977
125914609	15844213	0.58	0.41	bus	GSM3319046	ovary	7.9470409164532185
10566779377	2290304829	112.52	57.55	gzip1	GSM4213835	lung	4.613699994517193
9719402225	2164692473	106.14	54.31	gzip1	GSM4213837	lung	4.489969058528712
7975082801	1682935242	84.03	44.75	gzip1	GSM4213831	lung	4.73879362792499
7867318993	1477898028	76.35	42.43	gzip1	ERS3861774	liver	5.323316523838003
6819876849	1404703764	70.11	36.86	gzip1	GSM4080086	lung	4.855028528990259
6002901585	1166526153	60.4	31.55	gzip1	ERS3861807	liver	5.14596399708837
5936538289	1156314566	60.27	31.32	gzip1	ERS3861810	liver	5.134016697148482
5877956209	1172396058	61.06	30.74	gzip1	ERS3861787	liver	5.013626725278532
5821082161	1131107750	59.16	30.56	gzip1	ERS3861808	liver	5.146355120456031
5781539793	1139063413	59.4	31.04	gzip1	ERS3861821	liver	5.075696161439258
5759513937	1120630119	58.82	30.22	gzip1	ERS3861792	liver	5.13953162542118
5680479889	1125203211	58.05	30.39	gzip1	ERS3861820	liver	5.048403553658185
5584262065	1084764030	56.79	29.84	gzip1	ERS3861842	liver	5.147904899649005
5431232209	1128132666	59.3	28.76	gzip1	GSM2905291	brain	4.814355946501775
5367571953	1098042230	56.25	28.44	gzip1	ERX2756733	placenta	4.888311037909717
5157215185	1051106268	54.16	27.34	gzip1	ERS3861849	liver	4.906464115006115
4951964273	944053234	50.04	25.88	gzip1	ERS3861848	liver	5.245429065496957
4846211985	911717533	47.81	25.67	gzip1	ERS3861850	liver	5.315475253671577
4767318769	893310294	46.1	25.02	gzip1	ERS3861783	liver	5.336688495610239
4709231665	1045951899	50.85	25.47	gzip1	GSM4463253	eye	4.502340566045476
4551396849	942764801	47.77	24.25	gzip1	ERX2756731	placenta	4.827711900330059
4543519825	939842097	47.85	24.07	gzip1	ERX2756732	placenta	4.8343438110540395
4511279473	910540504	46.85	24.3	gzip1	ERS3861825	liver	4.95450718906185
4215778225	865855509	44.55	22.32	gzip1	ERS3861800	liver	4.868916558455482
4120858353	824431869	43.04	22.41	gzip1	ERS3861806	liver	4.998421953288174
4101108401	813547174	41.66	21.64	gzip1	ERX275672	blood	5.04102101521159
4070549329	834945054	42.66	22.22	gzip1	ERS3861818	liver	4.87523018370979
4017137873	881567509	43.25	21.7	gzip1	GSM2928384	testis	4.556812532209601
3754107377	808769259	40.66	20.06	gzip1	GSM3535276	lymph_node	4.6417533001214135
3725650033	746678558	38.53	19.52	gzip1	SRX4733411	placenta	4.989630401305832
3696210385	762033350	39.8	20.53	gzip1	GSM4475049	lung	4.850457509504013
3629613809	777409783	38.75	19.9	gzip1	GSM3723359	bladder	4.668855330059565
3614560753	743122783	38.17	19.59	gzip1	ERS3861801	skin	4.864015524336306
3568886993	693857007	36.36	18.98	gzip1	ERS3861847	liver	5.143548248407327
3506543857	723687405	37.81	19.19	gzip1	ERS3861802	skin	4.845384668536549
3498087377	722995243	36.41	18.75	gzip1	ERX2756740	placenta	4.838326961163699
3486603697	726403556	36.49	18.94	gzip1	CRX102294	blood	4.799816394345955
3467573105	696386141	35.26	18.36	gzip1	GSM3178783	liver	4.9793827028502
3365106225	717721775	36.21	18.36	gzip1	CRX102287	blood	4.688594302437041
3363411153	686539928	34.38	17.74	gzip1	GSM3439987	lung	4.899075808741601
3324083729	686510689	34.84	18.44	gzip1	GSM3587011	colon	4.841998503828103
3250575249	706376420	34.51	18.25	gzip1	GSM3723358	bladder	4.601760700052814
3208597105	701434200	34.61	17.88	gzip1	GSM3755693	peritoneal	4.574337984945701
3174620305	650115747	32.55	16.69	gzip1	GSM3439989	lung	4.883161682591885
3086175761	677462627	32.44	16.1	gzip1	GSM4769387	lung	4.555492270719754
3081410737	631581703	31.64	16.39	gzip1	GSM4142870	lung	4.87887904662748
3071010577	647352759	32.5	17.16	gzip1	ERS3861845	liver	4.743952249070433
3052484689	623129798	31.43	16.53	gzip1	FCA7511886	placenta	4.898633797961946
3034554737	574197696	29.71	15.98	gzip1	ERS3861831	yolk_sac	5.2848605247625375
2920449105	588800076	29.85	15.67	gzip1	ERS3861795	liver	4.960001236480819
2867006769	576925775	29.13	15.94	gzip1	ERS3861833	yolk_sac	4.969455159114706
2846595825	594966248	29.89	16.03	gzip1	ERS3861772	kidney	4.784466067728938
2845918833	603130609	30.27	15.65	gzip1	CRX102289	blood	4.718578016988025
2842532945	595425914	29.81	15.65	gzip1	GSM3755690	peritoneal	4.77394899712074
2800663665	585184809	29.82	14.95	gzip1	GSM3377671	kidney	4.785947314295371
2779365873	591727045	29.23	15.01	gzip1	CRX102291	blood	4.69704046229626
2775510481	587492775	29.08	15.22	gzip1	ERS3861771	kidney	4.724331258371645
2734370577	585898574	29.06	14.97	gzip1	GSM3535279	lymph_node	4.66696916214034
2675755057	545388894	27.95	14.6	gzip1	GSM3587010	colon	4.9061414459239066
2646775377	534751896	27.15	14.34	gzip1	ERS3861835	yolk_sac	4.949539023233309
2607917521	611277843	29.41	14.88	gzip1	ERS4228628	thymus	4.266337396102871
2468395953	476817029	25.21	13.23	gzip1	GSM3558027	blood	5.1768200438999
2448268753	452925544	24.38	12.97	gzip1	GSM3396163	bone_marrow	5.405455235264894
2428257073	487010360	24.75	12.93	gzip1	GSM3378055	blood	4.986048085301512
2416965553	493970996	25.28	13.37	gzip1	ERS3861785	skin	4.89293009624395
2415755953	489958252	24.79	13.28	gzip1	GSM3396171	bone_marrow	4.930534271315834
2414752497	530246708	26.18	12.74	gzip1	GSM3526590	testis	4.554016952048668
2395195697	504868078	24.9	13	gzip1	CRX102285	blood	4.744201111879369
2389833073	498405909	24.97	13.29	gzip1	GSM3178786	liver	4.7949533298972185
2371651825	539810678	26.09	13.22	gzip1	GSM3168248	bone_marrow	4.3934881647524575
2303954865	472640583	24.03	12.86	gzip1	ERS3861824	liver	4.874644598599778
2288240945	463368624	23.84	12.38	gzip1	ERS3861826	skin	4.938273388575399
2271136657	497199935	24.42	12.64	gzip1	GSM3755697	peritoneal	4.567853889602781
2236786001	476379652	23.54	12.35	gzip1	GSM3535277	lymph_node	4.695385270150036
2168327249	460680942	22.54	11.6	gzip1	GSM2928378	testis	4.706787390827207
2166318449	476815587	23.44	11.75	gzip1	GSM3711773	adipose	4.543304598387636
2153327057	471733510	23.14	12.4	gzip1	GSM3755687	peritoneal	4.564710819462454
2105585521	457912054	22.66	11.55	gzip1	GSM3535278	lymph_node	4.598231259926606
2073822705	433411604	22.13	11.32	gzip1	GSM4486715	testis	4.784880436657621
2001819729	423861820	21.23	10.86	gzip1	GSM3360835	brain	4.722812092393696
1995148113	407034000	20.74	11.09	gzip1	ERS3861776	skin	4.901674339244387
1980721585	406762471	20.56	10.3	gzip1	ERS4228634	thymus	4.869479674785435
1978431345	446403535	21.65	11.03	gzip1	GSM3360837	brain	4.431934762792593
1952144625	425083388	21.43	11.26	gzip1	GSM3073089	kidney	4.592380413134375
1932724465	376705730	19.41	10.26	gzip1	GSM3396169	bone_marrow	5.130594814684661
1890351825	373460092	19.2	10.03	gzip1	GSM3396181	bone_marrow	5.061723770474517
1887651825	411273190	20.32	10.42	gzip1	GSM3360834	brain	4.589776019681711
1842369393	371285065	18.69	9.89	gzip1	GSM3396167	bone_marrow	4.962142479391138
1818041713	374249750	18.79	9.86	gzip1	GSM3711759	adipose	4.857830133487063
1775374225	385763292	18.9	9.64	gzip1	GSM3052921	testis	4.602237335220584
1724661137	372699644	18.34	9.44	gzip1	GSM3052919	testis	4.627482651955525
1720458225	372343171	18.5	9.42	gzip1	GSM2877959	blood	4.620625162479481
1704551185	357793365	17.9	10.46	gzip1	GSM3587013	rectum	4.764065943481093
1697666833	346015073	17.55	8.8	gzip1	GSM3439988	lung	4.90633780280433
1673975921	375758525	18.29	9.03	gzip1	GSM3526589	testis	4.454924664716523
1664213169	347435406	18.11	8.78	gzip1	ERS4228636	thymus	4.789993018155438
1653033713	351685004	17.75	9.01	gzip1	GSM2905290	brain	4.700324705912112
1650991377	360578093	18.02	9.21	gzip1	ERX2756713	decidua	4.578734562778887
1646961009	336380815	17.02	9.03	gzip1	GSM3396172	bone_marrow	4.896120514482968
1581579601	339116575	16.94	8.83	gzip1	CRX102290	blood	4.663822760653914
1539715377	333237511	16.88	8.53	gzip1	GSM3711758	adipose	4.620474364904256
1405707793	305467873	15.09	7.79	gzip1	GSM4463244	eye	4.601818774572081
1403330321	314084385	15.4	8.14	gzip1	GSM4463249	eye	4.468004103419531
1324346641	262591055	13.62	7.08	gzip1	GSM3665016	blood	5.04338063229153
1323788401	268337834	13.51	7.31	gzip1	GSM3665018	blood	4.933290178529204
1201636017	258235594	12.95	6.65	gzip1	GSM2905292	brain	4.653254798794314
1197000657	253948463	12.83	6.57	gzip1	ERX2756729	decidua	4.713557400030415
1182299057	277172954	13.3	6.54	gzip1	GSM3526585	testis	4.265564298167418
1156013873	238129839	12.29	6.48	gzip1	ERS3861773	liver	4.85455278454205
1071961521	225191830	11.17	5.94	gzip1	GSM3711765	adipose	4.7602149731631025
1048588689	221913486	11.27	6	gzip1	ERS3861793	skin	4.7252139016012755
1043788689	215408715	10.58	5.28	gzip1	GSM3439914	lung	4.845619588789618
1040943761	224863806	11.46	5.88	gzip1	GSM3954946	stomach	4.629218812564259
1024075249	233355614	11.32	5.75	gzip1	GSM3711760	adipose	4.388474875089142
982901489	208335933	10.63	5.64	gzip1	GSM3954947	stomach	4.717868275752508
849095057	182093432	9.16	4.63	gzip1	GSM3734297	brain	4.6629636647191095
836830929	181940505	8.92	4.65	gzip1	GSM3711777	adipose	4.599475685746833
797923441	166102584	8.31	4.31	gzip1	GSM3738539	bone_marrow	4.803799084787266
698610225	157843202	7.82	3.96	gzip1	GSM3711780	adipose	4.425976007506487
645632401	146687646	7.23	3.71	gzip1	GSM4463223	eye	4.401409516108807
585740081	127013191	6.23	3.23	gzip1	GSM3711783	adipose	4.611647628001095
555801617	126889173	6.34	3.18	gzip1	GSM4339769	lung	4.3802130935158665
553582705	121541041	5.92	2.92	gzip1	ERS3861811	skin	4.554697741975075
547980081	104842648	5.54	2.97	gzip1	GSM3396184	bone_marrow	5.226690583015416
543946833	124356445	6.09	3.15	gzip1	GSM4037309	lung	4.374094426710252
538308753	113372237	5.58	2.78	gzip1	ERX2756726	placenta	4.748153227319666
537679505	111663619	5.67	3	gzip1	GSM3557962	ovary	4.815171761538554
520957937	108715419	5.4	2.86	gzip1	GSM3557960	ovary	4.791941582821845
405092561	90168089	4.44	2.26	gzip1	GSM3319033	ovary	4.492637755692039
381839729	83098307	4.24	2.18	gzip1	GSM3711772	adipose	4.595036202121422
372044497	77994138	4.04	2.12	gzip1	GSM3557961	ovary	4.770159739440931
366044657	80279898	4.05	2.05	gzip1	GSM3557972	ovary	4.559605407072142
355537265	71288556	3.7	1.93	gzip1	GSM2803967	blood	4.987297891122945
329474833	73271029	3.6	1.85	gzip1	GSM3557965	ovary	4.496659013755628
9719402225	1971979088	2766.65	52.79	gzip9	GSM4213837	lung	4.9287552206537395
9029470673	1832506224	2682.03	49.55	gzip9	GSM4213836	lung	4.927388815788273
5877956209	1068912244	1597.45	30.55	gzip9	ERS3861787	liver	5.4990072777199845
5584262065	980513324	1468.75	28.33	gzip9	ERS3861842	liver	5.695243428430963
5544020465	1024685382	1363.16	28.84	gzip9	GSM2905293	brain	5.410461164361569
5542860689	945494748	1231.97	29	gzip9	ERS3861778	liver	5.862391833190807
5431232209	1015512926	1359.03	29.27	gzip9	GSM2905291	brain	5.348264970287537
5367571953	997302810	1382.53	28.18	gzip9	ERX2756733	placenta	5.3820884681955325
5176002257	876485268	1258.41	26.78	gzip9	ERS3861838	liver	5.905407022768123
5162679377	871111262	1236.38	26.46	gzip9	ERS3861839	liver	5.926544176626659
5157215185	953653364	1351.84	29.02	gzip9	ERS3861849	liver	5.407850881339732
5125925233	964740068	1319.61	27.43	gzip9	GSM3516948	mammary	5.313270800109445
4956475505	895908335	1263.48	26.37	gzip9	ERX2756735	placenta	5.532346682543142
4846211985	818588521	1198.1	24.43	gzip9	ERS3861850	liver	5.920205158850499
4767318769	788086179	928.3	24.04	gzip9	ERS3861783	liver	6.0492353451106515
4709231665	957610345	1833.1	24.24	gzip9	GSM4463253	eye	4.917690885012317
4551396849	848804020	1155.67	23.87	gzip9	ERX2756731	placenta	5.362129233318193
4543519825	846556564	1156.27	24.42	gzip9	ERX2756732	placenta	5.3670599440299185
4526652689	890242841	1219.25	23.66	gzip9	GSM2928383	testis	5.0847392200483865
4511279473	818741621	1135.89	23.73	gzip9	ERS3861825	liver	5.510016050594794
4506158865	854132534	1108.11	25.36	gzip9	CRX118016	blood	5.275713880019468
4461736017	815188043	1086.76	23.56	gzip9	GSM4475048	lung	5.47325988808695
4399376625	808472460	1076.9	24.41	gzip9	ERS3861817	skin	5.4415912015110575
4333245649	748923544	1188.88	22.22	gzip9	ERS3861846	liver	5.785965314771837
4302888945	800275715	1092.17	22.39	gzip9	GSM4486714	testis	5.376758115170345
4299496849	807480503	1168.21	23.27	gzip9	GSM3755698	peritoneal	5.3245828636434585
4279350449	827196370	1129.01	22.66	gzip9	GSM2894835	lung	5.173318699403867
4223108881	811652553	1262.31	21.77	gzip9	GSM3439921	lung	5.203099362394293
5759513937	1050514560	16.94	12.09	zst01	ERS3861792	liver	5.482564598628695
3324083729	625031459	9.94	6.57	zst01	GSM3587011	colon	5.318266274658025
9338318033	1114810665	39.42	28.09	bus	GSM4213833	lung	8.376595529788908
10793068881	1258234265	45.67	32.41	bus	GSM4213832	lung	8.577948623104776
9719402225	1305069309	50.88	31.61	bus	GSM4213837	lung	7.447422261770467
9578652657	1239991117	45.87	33.48	bus	GSM4213834	lung	7.724775222724438
10793068881	1946741716	48.72	21.95	zst03	GSM4213832	lung	5.544170956163966
10566779377	2031988415	46.29	22.53	zst03	GSM4213835	lung	5.200216349166538
9719402225	1928328574	43.22	21.68	zst03	GSM4213837	lung	5.040324743432444
9578652657	1813030741	41.35	19.95	zst03	GSM4213834	lung	5.28322683139767
9338318033	1707804369	39.69	21.25	zst03	GSM4213833	lung	5.468025613769817
9029470673	1801174917	40.24	18.75	zst03	GSM4213836	lung	5.013100386740507
8151007441	1467270357	34.67	17.24	zst03	GSM4080085	lung	5.555218506332845
7975082801	1481139457	34.22	17.34	zst03	GSM4213831	lung	5.384423973926987
7867318993	1194339657	30.23	17.73	zst03	ERS3861774	liver	6.587170531339059
6819876849	1221925605	29.36	14.64	zst03	GSM4080086	lung	5.5812537368017585
6558625713	1198268638	27.13	13.96	zst03	ERS3861788	liver	5.473418484812251
6307464433	1186697242	27.3	13.26	zst03	GSM3735994	prostate	5.315142068055805
6250754513	1103207437	26.36	12.61	zst03	ERS3861844	liver	5.6659829360813125
6207672785	1125933640	25.48	12.86	zst03	ERS3861798	liver	5.513355818199019
6104657073	1097930463	26.12	13.05	zst03	ERS3861790	liver	5.560149097529868
6002901585	1047074297	24.96	12.86	zst03	ERS3861807	liver	5.733023532522067
5936538289	1043454934	24.23	13.08	zst03	ERS3861810	liver	5.689309711002814
5877956209	1071683866	24.8	12.49	zst03	ERS3861787	liver	5.484785574816146
5821082161	1015866318	24.62	12.23	zst03	ERS3861808	liver	5.730165532469204
5781539793	1031377777	24.25	11.93	zst03	ERS3861821	liver	5.605647049926692
5759692849	1047168379	24.4	12.42	zst03	GSM3439920	lung	5.500254748429526
5759513937	1017893184	23.9	11.85	zst03	ERS3861792	liver	5.658269480071496
5698326961	1022773537	24.01	12.78	zst03	ERS3861796	liver	5.571445442081281
5680479889	1019242884	24.02	12.66	zst03	ERS3861820	liver	5.573234778649678
5584262065	985119604	23.85	12.45	zst03	ERS3861842	liver	5.668613275307432
5544020465	1011085233	24.3	12.03	zst03	GSM2905293	brain	5.483237499721253
5542860689	863756363	21.43	11.54	zst03	ERS3861778	liver	6.417157576412551
5431232209	1002586550	23.92	11.65	zst03	GSM2905291	brain	5.417220297838625
5367571953	995689040	23.48	11.27	zst03	ERX2756733	placenta	5.390811525855502
5176002257	858481486	20.77	11.3	zst03	ERS3861838	liver	6.029253212107127
5162679377	853595081	21.21	10.5	zst03	ERS3861839	liver	6.048159709345842
5157215185	959227274	22.7	10.71	zst03	ERS3861849	liver	5.376426760150692
5125925233	960641680	22.79	11.72	zst03	GSM3516948	mammary	5.335938820601663
4956475505	878742779	20.75	10.41	zst03	ERX2756735	placenta	5.640416767510075
4951964273	837254850	20.16	9.92	zst03	ERS3861848	liver	5.914524440198823
4846211985	804969968	19.4	10.41	zst03	ERS3861850	liver	6.020363712500639
4767318769	700465571	17.73	10.04	zst03	ERS3861783	liver	6.805928751350436
4709231665	985869980	21.31	10.05	zst03	GSM4463253	eye	4.776726911798248
4551396849	842711257	20.04	9.83	zst03	ERX2756731	placenta	5.400897177050526
4543519825	840679096	19.88	9.38	zst03	ERX2756732	placenta	5.4045828504816305
4526652689	884416401	20.63	10.49	zst03	GSM2928383	testis	5.118236934414336
4511279473	808608150	19.39	9.39	zst03	ERS3861825	liver	5.579067528567452
4506158865	836309473	19.9	10.1	zst03	CRX118016	blood	5.388147582300554
4461736017	775077622	18.79	10.48	zst03	GSM4475048	lung	5.756502175210524
4399376625	796443328	19.21	9.37	zst03	ERS3861817	skin	5.523778617177392
4333245649	731657518	18.07	8.86	zst03	ERS3861846	liver	5.922505465186787
4302888945	785099064	18.44	9.08	zst03	GSM4486714	testis	5.480695548249947
4299496849	786108367	18.92	9.29	zst03	GSM3755698	peritoneal	5.469343705636961
4279350449	829132677	20.8	9.17	zst03	GSM2894835	lung	5.161237239477416
4223108881	806285121	18.89	8.95	zst03	GSM3439921	lung	5.237736342898482
4215778225	779029042	18.44	8.98	zst03	ERS3861800	liver	5.411580310506576
4201760529	740950611	17.86	9.14	zst03	GSM4486716	testis	5.670770044077877
4196488945	772086527	18.4	8.91	zst03	ERS3861819	liver	5.435257316697096
4160762033	748650087	17.99	9.17	zst03	ERS3861822	liver	5.557685900596176
4149829873	809667938	18.59	9.29	zst03	GSM2928382	testis	5.125347908984387
4134445809	759684448	18.14	9.26	zst03	CRX102288	blood	5.442319926233372
4120858353	724287729	17.52	8.92	zst03	ERS3861806	liver	5.689532195567543
4101108401	716622827	16.67	8.56	zst03	ERX275672	blood	5.722826913243164
4070549329	734380246	18.06	8.73	zst03	ERS3861818	liver	5.542836086851933
4066335057	754899659	17.6	8.54	zst03	GSM3529821	blood	5.386590136213057
4037383793	782450045	17.58	9.25	zst03	GSM2894834	lung	5.159925312548228
4030893809	709542980	16.82	8.63	zst03	ERS3861805	liver	5.680972009616669
4024343953	758732280	18.26	8.73	zst03	ERS3861843	liver	5.304036824425079
4017137873	793215426	18.12	8.59	zst03	GSM2928384	testis	5.0643718482096185
3990020241	715749375	17.2	8.58	zst03	ERS3861794	skin	5.574605274367163
3935437585	725332915	17.23	8.73	zst03	GSM3711757	adipose	5.425698329159652
3935224817	710883143	16.8	8.29	zst03	ERS3861803	skin	5.535684529517673
3910399921	718106307	17.17	8.26	zst03	ERS3861816	skin	5.445433194057715
3863223537	651224021	16.09	8.39	zst03	ERS3861789	liver	5.93224975188684
3851097297	760964470	17.3	9	zst03	GSM2928381	testis	5.060810916704166
3838782097	683351976	16.49	8.41	zst03	ERS3861809	liver	5.617576639596927
3820410353	711818634	16.82	8.8	zst03	CRX118012	blood	5.367112028989115
3810376753	672184320	16.49	8.48	zst03	ERS3861804	liver	5.668648672138023
3785156305	686899779	16.5	15.4	zst03	CRX102286	blood	5.510492826931015
3762094673	576845705	14.15	8.25	zst03	GSM3396176	bone_marrow	6.521838752357531
3754107377	715571503	16.92	8.77	zst03	GSM3535276	lymph_node	5.246306429561659
3725650033	658786417	15.68	7.8	zst03	SRX4733411	placenta	5.655323086298544
3696210385	622510964	15.77	8.7	zst03	GSM4475049	lung	5.937582787698499
3638803665	625493958	14.92	8.19	zst03	ERS3861840	liver	5.8174881123312145
3629613809	684217563	16.35	7.95	zst03	GSM3723359	bladder	5.304765626134622
3614560753	641363690	15.69	8	zst03	ERS3861801	skin	5.6357427296827485
3568886993	610749783	14.5	8.04	zst03	ERS3861847	liver	5.843451921455697
3551645073	659889627	15.38	7.2	zst03	GSM4769386	lung	5.382180485464731
3541157649	708588713	15.91	7.87	zst03	GSM4769388	lung	4.997479615512871
3536736977	684181009	15.41	8.05	zst03	GSM3439922	lung	5.169300127417012
3512355345	684840357	15.84	7.31	zst03	GSM3735993	prostate	5.128721327677248
3506543857	623265878	15.14	7.48	zst03	ERS3861802	skin	5.626080266502252
3498087377	631820974	14.9	7.37	zst03	ERX2756740	placenta	5.536516704809486
3486603697	619833124	14.87	8.16	zst03	CRX102294	blood	5.625068364368342
3475484785	615939706	14.57	7.39	zst03	ERX2756741	placenta	5.642573049187383
3467573105	622342370	14.22	7.79	zst03	GSM3178783	liver	5.571809460763534
3459930545	637770229	15.02	7.17	zst03	GSM3377672	kidney	5.425042417588294
3437914577	662029820	15.57	7.59	zst03	GSM3309836	blood	5.192990516650745
3411980433	508341221	12.6	7.2	zst03	GSM3396168	bone_marrow	6.711988507026858
3392497905	571431760	13.98	7.61	zst03	GSM3396161	bone_marrow	5.936838206192809
3379639793	607825949	14.38	7.12	zst03	ERS3861797	liver	5.560209791240749
3365106225	614278073	14.66	7.67	zst03	CRX102287	blood	5.478148045502513
3363411153	589318171	13.96	7.33	zst03	GSM4080087	lung	5.707292458490984
3363411153	589312893	14.24	7.2	zst03	GSM3439987	lung	5.707343574103681
3324083729	589365603	14.28	6.98	zst03	GSM3587011	colon	5.64010473648222
3274637489	621700037	14.72	8.25	zst03	CRX118014	blood	5.267230648403516
3255944017	625513750	14.87	7.11	zst03	ERX2756714	decidua	5.205231726720636
3250575249	596877577	14.27	7.3	zst03	GSM3723358	bladder	5.445966433079794
3226172081	581123370	13.6	7.07	zst03	CRX118013	blood	5.551613043887738
3225817649	599912701	14.07	7.44	zst03	ERS3861829	kidney	5.3771451139855095
3212847313	567450961	13.33	7.36	zst03	ERS3861799	liver	5.661894214326654
3208597105	625201574	14.77	7.86	zst03	GSM3755693	peritoneal	5.132100171264124
3175181745	554189980	13.42	7.01	zst03	ERS3861786	liver	5.7294102376228455
3174620305	564928597	13.74	6.71	zst03	GSM3439989	lung	5.619507176408703
3174620305	564930419	13.56	6.75	zst03	GSM4080089	lung	5.619489052509315
3169320849	573850505	13.86	7	zst03	ERS3861827	skin	5.5229033021413825
3138678961	552357245	13.2	7.19	zst03	CRX118015	blood	5.682335099994932
3129765425	565117442	13.56	6.83	zst03	GSM3273570	kidney	5.538256639050967
3125869265	498475822	12.5	7.09	zst03	GSM3396183	bone_marrow	6.270854326411041
3103064945	582943347	13.58	6.97	zst03	GSM3755692	peritoneal	5.323098652672332
3086175761	632856763	14.06	6.78	zst03	GSM4769387	lung	4.876578621630373
3081410737	557305544	13.31	7.07	zst03	GSM4142870	lung	5.529122705084736
3071010577	563143090	13.3	6.63	zst03	ERS3861845	liver	5.453339713357754
3054283857	583259864	13.69	6.48	zst03	GSM3439926	lung	5.236574716548643
3052484689	532335102	12.82	6.38	zst03	FCA7511886	placenta	5.7341412909494744
3042026321	563231722	13.6	6.65	zst03	GSM3755699	peritoneal	5.401020933618508
3034554737	480148738	11.93	6.37	zst03	ERS3861831	yolk_sac	6.320030642254859
2979980241	538130167	12.69	6.28	zst03	ERX2756727	blood	5.537656916007832
2971329873	552867637	12.73	6.21	zst03	GSM3739217	bone_marrow	5.374396463361808
2965207153	579776965	13.24	7.14	zst03	GSM3755691	peritoneal	5.114392830353307
2964042257	493626498	12.19	6.55	zst03	ERS3861777	kidney	6.004625499257537
2940768145	500662662	12.09	6.2	zst03	ERS3861781	kidney	5.87375166594708
2929489489	503632215	12.32	6.36	zst03	GSM3954955	stomach	5.816723795160721
2920449105	516080267	12.31	6.22	zst03	ERS3861795	liver	5.658904809472205
2906055569	511278828	11.82	6.56	zst03	GSM3178785	liver	5.683895772425766
2895166257	542923640	12.89	6.42	zst03	ERX2756723	placenta	5.332547790698523
2867006769	482799982	11.76	6.54	zst03	ERS3861833	yolk_sac	5.938290960831063
2862517841	539806440	12.45	6.16	zst03	GSM3360833	brain	5.302859745430232
2858023377	514486529	12.31	6.31	zst03	CRX102292	blood	5.555098561190899
2846595825	458343529	11.41	6.72	zst03	ERS3861772	kidney	6.210616371546941
2846595825	458343376	11.1	6.21	zst03	ERS3861791	liver	6.21061844471818
2845918833	505934839	12.19	6.29	zst03	CRX102289	blood	5.625069897588136
2842532945	496196002	12.23	6.47	zst03	GSM3755690	peritoneal	5.728649431963783
2823057073	456778851	11.26	6.09	zst03	GSM3396170	bone_marrow	6.18035854072412
2800663665	517810727	11.99	6.17	zst03	GSM3377671	kidney	5.408662893536387
2789237937	529545446	12.34	5.87	zst03	GSM3439927	lung	5.267230523969042
2788906161	462916717	11.31	6.18	zst03	ERS3861834	yolk_sac	6.024639116672902
2784008945	497423374	12.02	6.03	zst03	GSM3954958	stomach	5.596859919574266
2780996113	508976627	12.2	6	zst03	ERS3861841	liver	5.46389748659323
2779365873	502425541	11.9	6.56	zst03	CRX102291	blood	5.531896064575268
2775510481	470294127	11.12	6.03	zst03	ERS3861771	kidney	5.9016481849453335
2768518609	542928394	12.5	6	zst03	GSM2928380	testis	5.099233415668439
2743982353	513715407	12.23	6.07	zst03	GSM3587009	ileum	5.341444534483273
2734370577	495647318	11.66	6.08	zst03	GSM3535279	lymph_node	5.516766615490896
2715868689	538454366	12.44	6.38	zst03	GSM3516947	mammary	5.043823321882026
[truncated: 383 more rows]
